# Supplementary material for: Vigilant conservatism in evaluating communicated information
Source: PLoS One. 2018 Jan 10;13(1):e0188825. doi: 10.1371/journal.pone.0188825 (PMC5762162; doi:10.1371/journal.pone.0188825)
Supplement: S1 File — (ZIP) [file pone.0188825.s001.zip]

Archive with 9 entries (8 files):
- VC_Exp1.xlsx
- __MACOSX/
- __MACOSX/._VC_Exp1.xlsx
- VC_Exp2.xlsx
- __MACOSX/._VC_Exp2.xlsx
- VC_Exp3.xlsx
- __MACOSX/._VC_Exp3.xlsx
- VC_Exp4.xlsx
- __MACOSX/._VC_Exp4.xlsx
