# Supplementary material for: Vigilant conservatism in evaluating communicated information
Source: PLoS One. 2018 Jan 10;13(1):e0188825. doi: 10.1371/journal.pone.0188825 (PMC5762162; doi:10.1371/journal.pone.0188825)
Supplement: S1 File — (ZIP) [file pone.0188825.s001.zip › VC_Exp1.xlsx]

## Sheet: File1
Q1	Aus_1	Chin_1	S.Afr_1	Jap_1	Ind_1	Bra_1	Rus_1	Us_1	Q27	Q5_1	Q27_1	Q34_1	Q33_1	Q35_1	Q37_1	Q38_1	Q39_1	Q40_1	Q41_1	Q42_1	Q44_1	Rus_1	Q46_1	Q13	Q14	Q46	Q48	Q50	Q52	Q54	Q10	Q12	Q14	detect	Q16
This experiment has two phases. In the first phase, we ask you to answer eight questions about the mean life expectancy in 2013 for eight different countries.¬†It is VERY IMPORTANT that you DO NOT L...	What do you think the mean life expectancy¬†in Australia is ?¬†-LIFE EXPECTANCY	What do you think the mean life expectancy¬†in China is ?¬†-LIFE EXPECTANCY	What do you think the mean life expectancy¬†in South Africa¬†is ?¬†-LIFE EXPECTANCY	What do you think the mean life expectancy¬†in Japan¬†is ?¬†-LIFE EXPECTANCY	What do you think the mean life expectancy¬†in India is ?¬†-LIFE EXPECTANCY	What do you think the mean life expectancy¬†in Brazil is ?¬†-LIFE EXPECTANCY	What do you think the mean life expectancy¬†in Russia¬†is ?¬†-LIFE EXPECTANCY	What do you think the mean life expectancy¬†in USA¬†is ?¬†-LIFE EXPECTANCY	We will now proceed to the second phase of the experiment. For each of the eight countries, we will give you the answer given by another participant. Each answer was provided by a different partici...	For the life expectancy in Australia, you answered :¬† / ¬† / / ${q://QID19/TotalSum} / / ¬† / / / The answer of a previous participant was:¬† / / ¬† / / 82 / / ¬† / / ¬† / / ¬† / / ¬† / / ¬† / / If you wish, you can reconsider your answer in...-LIFE EXPECTANCY	For the life expectancy in China, you answered :¬† / ¬† / ${q://QID16/TotalSum} / / ¬† / / / The answer of a previous participant was:¬† / / ¬† / / 75 / / ¬† / / ¬† / / ¬† / / ¬† / / ¬† / / If you wish, you can reconsider your answer in light...-LIFE EXPECTANCY	For the life expectancy in South Africa, you answered :¬† / ¬† / / ${q://QID23/TotalSum} / / ¬† / / / The answer of a previous participant was:¬† / / ¬† / / 49 / / ¬† / / ¬† / / ¬† / / ¬† / / ¬† / / If you wish, you can reconsider your answer...-LIFE EXPECTANCY	For the life expectancy in Japan, you answered :¬† / ¬† / / ${q://QID17/TotalSum} / / ¬† / / / The answer of a previous participant was:¬† / / ¬† / / 84 / / ¬† / / ¬† / / ¬† / / ¬† / / ¬† / / If you wish, you can reconsider your answer in ligh...-LIFE EXPECTANCY	For the life expectancy in India, you answered :¬† / ¬† / / ${q://QID18/TotalSum} / / ¬† / / / The answer of a previous participant was:¬† / / ¬† / / 67 / / ¬† / / ¬† / / ¬† / / ¬† / / ¬† / / If you wish, you can reconsider your answer in ligh...-LIFE EXPECTANCY	For the life expectancy in Brazil, you answered :¬† / ¬† / / 47¬† / / ¬† / / / The answer of a previous participant was:¬† / / ¬† / / ${q://QID2/TotalSum} / / ¬† / / ¬† / / ¬† / / ¬† / / ¬† / / If you wish, you can reconsider your answer in lig...-LIFE EXPECTANCY	For the life expectancy in Brazil, you answered :¬† / ¬† / / 57 / / ¬† / / / The answer of a previous participant was:¬† / / ¬† / / ${q://QID2/TotalSum} / / ¬† / / ¬† / / ¬† / / ¬† / / ¬† / / If you wish, you can reconsider your answer in ligh...-LIFE EXPECTANCY	For the life expectancy in Brazil, you answered :¬† / ¬† / / 67 / / ¬† / / / The answer of a previous participant was:¬† / / ¬† / / ${q://QID2/TotalSum} / / ¬† / / ¬† / / ¬† / / ¬† / / ¬† / / If you wish, you can reconsider your answer in ligh...-LIFE EXPECTANCY	For the life expectancy in Brazil, you answered :¬† / ¬† / / 76 / / ¬† / / / The answer of a previous participant was:¬† / / ¬† / / ${q://QID2/TotalSum} / / ¬† / / ¬† / / ¬† / / ¬† / / ¬† / / If you wish, you can reconsider your answer in ligh...-LIFE EXPECTANCY	For the life expectancy in Brazil, you answered :¬† / ¬† / / 67 / / ¬† / / / The answer of a previous participant was:¬† / / ¬† / / ${q://QID2/TotalSum} / / ¬† / / ¬† / / ¬† / / ¬† / / ¬† / / If you wish, you can reconsider your answer in ligh...-LIFE EXPECTANCY	For the life expectancy in Brazil, you answered :¬† / ¬† / / 76 / / ¬† / / / The answer of a previous participant was:¬† / / ¬† / / ${q://QID2/TotalSum} / / ¬† / / ¬† / / ¬† / / ¬† / / ¬† / / If you wish, you can reconsider your answer in ligh...-LIFE EXPECTANCY	For the life expectancy in Brazil, you answered :¬† / ¬† / / 87 / / ¬† / / / The answer of a previous participant was:¬† / / ¬† / / ${q://QID2/TotalSum} / / ¬† / / ¬† / / ¬† / / ¬† / / ¬† / / If you wish, you can reconsider your answer in ligh...-LIFE EXPECTANCY	For the life expectancy in Russia, you answered :¬† / ¬† / / ${q://QID21/TotalSum} / / ¬† / / / The answer of a previous participant was:¬† / / ¬† / / 70 / / ¬† / / ¬† / / ¬† / / ¬† / / ¬† / / If you wish, you can reconsider your answer in lig...-LIFE EXPECTANCY	For the life expectancy in USA, you answered :¬† / ¬† / / ${q://QID22/TotalSum} / / ¬† / / / The answer of a previous participant was:¬† / / ¬† / / 79 / / ¬† / / ¬† / / ¬† / / ¬† / / ¬† / / If you wish, you can reconsider your answer in light...-LIFE EXPECTANCY	Have you ever done an experiment similar to this one on Mturk ?	Please explain briefly what was similar with this experiment ?	What did you think of the experiment ?	Did you think anything was strange with the experiment ?	During the second phase, in one or more question, your previous answers had been changed to another answer, and the "someone else's answer" were actually the one you had previously given. Did you n...	How many times did you notice this ?	For which question do you think your answer had been changed ?	Sex:	Age:	What is the highest level of education you have completed?		Thank you!You can now go back to MTurk and enter the following code:${e://Field/random}BEFORE CLOSING THIS WINDOW, MAKE SURE TO PRESS THE 'NEXT' BUTTON (right arrow) otherwise the results will not...
1	76	68	68	82	62	67	58	71	1	76	68	65	82	62				72				62	72	2		Indifference	no	1	1	Russia	1	35	5	0	1
1	65	62	58	69	52	60	60	65	1	65	62	58	69	52				60				60	65	2		I was confused when it switched the numbers on me. I have no idea what the experiment is for, though.	The number switching was odd.	1	1	I think it was Brazil.	1	34	4	1	1
1	80	80	65	70	65	69	76	84	1	80	80	53	75	65				76				76	84	2		Interesting	No /	1	3	South Africa	2	32	3	0	1
1	76	81	67	81	66	68	70	72	1	76	81	67	81	66				70				70	72	2		what are the real answers??	no	1	1	Brazil	1	47	5	1	1
1	92	76	68	98	75	65	66	82	1	83	76	57	90	74				66				70	79	2		It was interesting to guess these sort of things and see other people's answers	no	1	2	i think brazil and india	1	23	5	0	1
1	89	76	65	74	66	75	67	80	1	89	76	55	74	66					67			67	80	2		it was unusual	no	1	1	india	2	31	3	0	1
1	72	66	72	76	64	64	69	75	1	75	70	72	76	64				66				69	75	2		It was interesting to compare answers	Yes. One of the answers I gave ended up as an answer the other person gave, and said I gave an answer that I did not.	1	1	Brazil	1	21	5	1	1
1	60	63	65	61	51	62	69	76	1	82	75	49	84	67				62				70	79	2		i do not know	no	1	8	i dont know	1	26	2	0	1
1	78	89	50	75	68	83	51	73	1	78	89	50	82	68						80		62	79	2		I liked it	No	1	3	USA Life expectancy	2	26	5	0	1
1	69	90	50	87	50	59	73	75	1	82	75	50	87	59			67					73	75	2		I think its interesting to think about the different countries expenctancies	no	1	3	Africa/China/Japan	1	21	3	0	1
1	71	66	57	76	66	63	60	73	1	71	66	57	76	66				68				61	73	2		Interesting. I have seen articles on this subject. I once read the death of infants has a bigger hand in this average than older people death.	no	1	ONce in the brazil question.	Brazil	1	42	5	1	1
1	68	60	66	80	66	62	60	68	1	68	60	55	80	66				62				60	68	2		I think the experiment was pretty easy. I think the experiment tried to find out if people's perceptions would change if they knew the knowledge of others.	I feel like some of my answers were recorded incorrectly the first time. This might have been intentional.	1	1	I think the question about Brazil was changed.	1	26	4	1	1
1	77	55	50	78	50	63	70	76	1	77	57	50	80	55				71				70	76	1	I have done an experiment in which I had to make estimations (about people's weight) and modify them later, if I wanted, when I saw what others had guessed.	It was fun. I think others' estimates are a little high. Infant and child mortality has a huge impact on the mean life expectancy.	no	1	I noticed it once, but then I thought maybe I was mistaken.	The one about Russia	2	38	8	0	1
1	78	76	60	81	63	75	70	79	1	78	76	57	82	63					73			70	79	2		It was interesting, but don't think the other person's judgments affected mine.	I think a few of my answers looked suspicious in the second half. Not ones I had put in.	1	2	The Brazil and the South Africa ones	2	42	5	0	1
1	76	81	60	81	65	70	76	80	1	76	81	60	81	65					67			76	80	2		It was strange, why would i be influenced by someone I don't know at all?	Just that I don't think anyone would change their answers.	2			2	35	8	-1	1
1	76	61	57	78	59	62	63	74	1	82	72	54	83	65				65				71	80	2		very interesting . i am very curious about the actual values	no	2			1	61	6	-1	1
1	75	68	71	82	64	80	72	81	1	75	70	71	82	64						76		72	81	2		It was very easy to understand and complete. No technical issues encountered.	No	2			1	43	3	-1	1
1	72	76	64	78	68	67	74	73	1	72	76	56	79	68				76				74	74	2		To see if my answer would change influenced by another party	Not really, no.	2			2	42	5	-1	1
1	65	60	55	80	70	65	65	68	1	70	60	50	80	70				70				65	76	1	I had to compare my answers with others answers and then decide if I wanted to change my answer.	Interesting	No	2			1	64	5	-1	1
1	81	33	50	47	44	53	63	43	1	81	67	50	69	66			63					63	74	2		about making judgments	no	2			1	32	6	-1	1
1	65	62	69	74	60	60	60	69	1	66	62	61	76	62				66				62	72	2		I thought it was fun to see what I thought relative life expectancies were.	No.	2			2	25	5	-1	1
1	75	65	76	70	66	77	71	71	1	75	71	75	81	66					71			72	74	2		It was fun	nothing	2			2	31	5	-1	1
1	76	85	64	80	70	64	72	80	1	77	78	66	82	68				78				72	80	2		Weird	No	2			1	24	5	-1	1
1	91	81	66	87	58	66	75	68	1	84	81	58	87	58				70				75	68	2		i thought it was a good experiment	no	2			1	26	3	-1	1
1	80	75	60	75	71	65	70	81	1	82	75	50	81	71				70				70	81	2		I thought it was easy.	No	2			2	18	3	-1	1
1	76	50	59	91	65	61	82	82	1	76	70	59	91	65				76				82	82	2		It was interesting and really got me thinking.	no	2			1	22	5	-1	1
1	75	61	55	75	56	60	60	78	1	75	61	55	75	56				76				60	78	2		Very simple	no	2			1	21	3	-1	1
1	81	61	31	94	65	67	64	81	1	81	64	41	85	66				71				66	79	2		very cool	nope	2			2	26	6	-1	1
1	80	86	70	75	76	80	75	86	1	80	81	70	75	75						77		75	86	2		Good experiment.	No	2			1	55	4	-1	1
1	68	70	59	60	54	57	73	76	1	70	70	55	73	58			60					73	78	2		easy and kind of fun	no	2			2	31	2	-1	1
1	80	86	60	86	55	53	60	82	1	80	81	59	86	61			64					65	82	2		I thought it was very interesting!	Not at all	2			2	35	5	-1	1
1	65	59	50	56	58	51	58	65	1	65	59	50	56	58			55					58	65	2		Fun, easy, no issues.	no	2			1	30	4	-1	1
1	88	82	75	90	76	80	78	84	1	88	82	75	90	76						80		78	84	2		If my judgement could be influenced by another person's opinion.	No.	2			2	59	4	-1	1
1	76	66	76	82	66	76	76	76	1	78	70	76	82	66					72			76	76	2		Intersting to consider, I wish we ultimately learned the "correct" answers.	No	2			1	38	5	-1	1
1	69	61	34	61	90	75	50	75	1	69	65	40	70	80					67			50	75	1	asking us a question then re asking while showing another workers answers	to see how peoples opinions changed for others	not really	2			2	24	2	-1	1
1	81	81	71	80	82	85	80	84	1	81	75	71	81	82						85		72	80	2		interesting	Not that I noticed	2			2	52	5	-1	1
1	80	80	70	71	82	83	80	86	1	81	76	70	83	76						77		81	82	2		Fun	Nothing	2			1	24	5	-1	1
1	80	70	76	90	61	79	66	76	1	81	72	70	90	62					71			66	77	2		it was interesting. a little different from the usual stuff on here.	no not really	2			1	31	3	-1	1
1	72	60	60	75	68	70	68	75	1	75	68	60	75	68					68			68	76	2		It's interesting so far. I hope to get to see the actual information.	No.	2			1	33	3	-1	1
1	70	76	65	86	60	70	75	78	1	70	76	65	86	60					67			75	78	2		How people percieve the life expectancy of other countries compared to the US	Didn't notice anything	2			1	26	3	-1	1
1	75	85	76	85	70	75	73	78	1	76	81	76	85	70					70			73	78	2		I think it was interesting because it got me thinking about the life expectancy of many countries.	No	2			2	38	4	-1	1
1	72	67	52	79	62	77	67	73	1	72	67	52	79	62					73			67	74	2		Interesting- now I am curious to know that answers, though it's not something I've thought too much about before.	No	2			2	41	2	-1	1
1	70	65	60	80	70	70	70	80	1	70	70	60	80	70					70			70	80	2		Clear and cocise, thank you.	Nothing specific.	2			1	29	3	-1	1
1	80	80	63	90	72	70	75	78	1	80	80	62	89	70					70			72	78	2		nothing in particular	no	2			1	24	5	-1	1
1	64	54	60	76	56	67	60	71	1	66	60	59	78	62				71				64	74	2		That was very interesting. I'm now curious as to what the real answers are.	I thought that the other responses might not be real.	2			1	35	3	-1	1
1	81	70	65	96	81	70	77	73	1	81	75	55	88	76					67			75	73	2		I thought it was very interesting.	No.	2			2	45	3	-1	1
1	70	71	64	70	56	68	66	70	1	72	71	58	72	61				81				66	70	2		The other participant did influence my answers ,but it was still close	I found nothing strange about the experiment	2			1	54	3	-1	1
1	90	71	51	86	86	92	61	79	1	90	71	51	86	86							87	61	79	2		Average person thought on life expectancy	No	2			2	25	3	-1	1
1	80	72	59	83	59	62	72	80	1	80	72	59	83	62				71				72	80	2		i liked it	no	2			1	52	5	-1	1

## Sheet: File2
Q74	Q75_1	Q76_1	Q77_1	Q78_1	Q79_1	Q81_1	Q80_1	Q82_1	Q27	Q5_1	Q27_1	Q34_1	Q33_1	Q35_1	Q67_1	Q68_1	Q69_1	Q70_1	Q71_1	Q72_1	Q73_1	Q50_1	Q51_1	Q13	Q14	Q46	Q48	Q50	Q52	Q54	Q10	Q12	Q14	detect	Q16
This experiment has two phases. In the first phase, we ask you to answer eight questions about the mean life expectancy in 2013 for eight different countries.Â It is VERY IMPORTANT that you DO NOT L...	What do you think the mean life expectancyÂ in Australia is ?Â -LIFE EXPECTANCY	What do you think the mean life expectancyÂ in China is ?Â -LIFE EXPECTANCY	What do you think the mean life expectancyÂ in South AfricaÂ is ?Â -LIFE EXPECTANCY	What do you think the mean life expectancyÂ in JapanÂ is ?Â -LIFE EXPECTANCY	What do you think the mean life expectancyÂ in India is ?Â -LIFE EXPECTANCY	What do you think the mean life expectancyÂ in RussiaÂ is ?Â -LIFE EXPECTANCY	What do you think the mean life expectancyÂ in Brazil is ?Â -LIFE EXPECTANCY	What do you think the mean life expectancyÂ in USAÂ is ?Â -LIFE EXPECTANCY	We will now proceed to the second phase of the experiment. For each of the eight countries, we will give you the answer given by another participant. Each answer was provided by a different partici...	For the life expectancy in Australia, you answered :Â / Â / / ${q://QID75/TotalSum} / / Â / / / The answer of a previous participant was:Â / / Â / / 82 / / Â / / Â / / Â / / Â / / Â / / If you wish, you can reconsider your answer in...-LIFE EXPECTANCY	For the life expectancy in China, you answered :Â / Â / / ${q://QID76/TotalSum}Â / / / The answer of a previous participant was:Â / / Â / / 75 / / Â / / Â / / Â / / Â / / Â / / If you wish, you can reconsider your answer in light...-LIFE EXPECTANCY	For the life expectancy in South Africa, you answered :Â / Â / / Â ${q://QID77/TotalSum} / / Â / / / The answer of a previous participant was:Â / / Â / / 49 / / Â / / Â / / Â / / Â / / Â / / If you wish, you can reconsider your answer...-LIFE EXPECTANCY	For the life expectancy in Japan, you answered :Â / Â / / ${q://QID78/TotalSum} / / Â / / / The answer of a previous participant was:Â / / Â / / 84 / / Â / / Â / / Â / / Â / / Â / / If you wish, you can reconsider your answer in ligh...-LIFE EXPECTANCY	For the life expectancy in India, you answered :Â / Â / / ${q://QID79/TotalSum} / / Â / / / The answer of a previous participant was:Â / / Â / / 67 / / Â / / Â / / Â / / Â / / Â / / If you wish, you can reconsider your answer in ligh...-LIFE EXPECTANCY	For the life expectancy in Russia, you answered :Â / Â / / 47Â / / Â / / / The answer of a previous participant was:Â / / Â / / Â ${q://QID81/TotalSum} / / Â / / Â / / Â / / Â / / Â / / If you wish, you can reconsider your answer in l...-LIFE EXPECTANCY	For the life expectancy in Russia, you answered :Â / Â / / 57 / / Â / / / The answer of a previous participant was:Â / / Â / / ${q://QID81/TotalSum} / / Â / / Â / / Â / / Â / / Â / / If you wish, you can reconsider your answer in lig...-LIFE EXPECTANCY	For the life expectancy in Russia, you answered :Â / Â / / 67 / / Â / / / The answer of a previous participant was:Â / / Â / / ${q://QID81/TotalSum} / / Â / / Â / / Â / / Â / / Â / / If you wish, you can reconsider your answer in lig...-LIFE EXPECTANCY	For the life expectancy in Russia, you answered :Â / Â / / 76 / / Â / / / The answer of a previous participant was:Â / / Â / / Â ${q://QID81/TotalSum} / / Â / / Â / / Â / / Â / / Â / / If you wish, you can reconsider your answer in li...-LIFE EXPECTANCY	For the life expectancy in Russia, you answered :Â / Â / / 67 / / Â / / / The answer of a previous participant was:Â / / Â / / ${q://QID81/TotalSum} / / Â / / Â / / Â / / Â / / Â / / If you wish, you can reconsider your answer in lig...-LIFE EXPECTANCY	For the life expectancy in Russia, you answered :Â / Â / / 76 / / Â / / / The answer of a previous participant was:Â / / Â / / ${q://QID81/TotalSum} / / Â / / Â / / Â / / Â / / Â / / If you wish, you can reconsider your answer in lig...-LIFE EXPECTANCY	For the life expectancy in Russia, you answered :Â / Â / / 87 / / Â / / / The answer of a previous participant was:Â / / Â / / ${q://QID81/TotalSum} / / Â / / Â / / Â / / Â / / If you wish, you can reconsider your answer in light...-LIFE EXPECTANCY	For the life expectancy in Brazil, you answered :Â / Â / / ${q://QID80/TotalSum} / / Â / / / The answer of a previous participant was:Â / / Â / / 70 / / Â / / Â / / Â / / Â / / Â / / If you wish, you can reconsider your answer in lig...-LIFE EXPECTANCY	For the life expectancy in USA, you answered :Â / Â / / Â ${q://QID82/TotalSum} / / Â / / / The answer of a previous participant was:Â / / Â / / 79 / / Â / / Â / / Â / / Â / / Â / / If you wish, you can reconsider your answer in light...-LIFE EXPECTANCY	Have you ever done an experiment similar to this one on Mturk ?	Please explain briefly what was similar with this experiment ?	What did you think of the experiment ?	Did you think anything was strange with the experiment ?	During the second phase, in one or more question, your previous answers had been changed to another answer, and the "someone else's answer" were actually the one you had previously given. Did you n...	How many times did you notice this ?	For which question do you think your answer had been changed ?	Sex:	Age:	What is the highest level of education you have completed?		Thank you!You can now go back to MTurk and enter the following code:${e://Field/random}BEFORE CLOSING THIS WINDOW, MAKE SURE TO PRESS THE 'NEXT' BUTTON (right arrow) otherwise the results will not...
1	70	61	66	73	66	74	72	72	1	71	70	66	79	66					71			71	72	2		I liked it. My guess is that it is looking at what you entered, then if you changed your mind based off data provided by someone else. Interesting.	No	1	1	I don't remember which country...maybe USA	1	32	5	0	1
1	74	81	63	78	72	63	63	75	1	74	80	63	78	72				69				64	76	2		perceptions of countries	no	1	1	1	1	30	3	0	1
1	80	70	50	80	60	80	50	80	1	80	70	50	80	60						80		50	80	2		I thought it was a fun task.	Yes. I remember giving 80 as an answer to mean life expectancy for Russia, but it stated that my previous answer had been 76. Other than that nothing seemed odd.	1	1	The one about Russia.	1	35	5	1	1
1	78	78	65	81	67	66	62	78	1	78	78	65	81	67				66				62	78	2		IT WAS OK	no	1	only once	russia	1	40	6	1	1
1	70	55	55	65	70	49	50	60	1	70	64	50	80	70		55						60	60	2		It determines each one guess about the general awareness	NO	1	2	not sure	1	31	5	0	1
1	76	60	65	71	60	60	55	75	1	76	60	65	71	60				76				55	75	2		It was interesting. I thought the other person's estimates were too high.	No.	1	I suspected it one time, but thought I just misread.	I am not sure, but I think it was in the middle.	1	30	5	0	1
1	82	77	65	70	65	76	77	78	1	82	77	65	84	65					71			77	78	2		Interesting.	A few of the responses were close to my own.	1	1	First one	2	32	7	0	1
1	76	71	60	81	46	87	87	80	1	76	71	60	81	46						76		87	80	2		it was fun and easy	no	1	not sure, i thought it was different though	not sure	2	53	3	0	1
1	75	67	69	76	64	63	62	73	1	75	68	66	77	64				68				64	74	2		It was fine.	no	1	1	russia	1	45	5	1	1
1	76	60	55	80	50	65	60	75	1	76	60	52	82	55				72				60	75	2		It was interesting	nope	2			1	24	5	-1	1
1	46	48	55	55	47	46	46	53	1	68	72	65	74	73		65						69	66	2		not sure	thanks	2			1	23	2	-1	1
1	65	78	63	78	67	66	65	65	1	70	76	60	78	67				68				66	67	2		it was interesting	no	2			1	51	5	-1	1
1	73	65	62	80	71	78	77	83	1	75	77	61	82	71					72			76	82	2		I thought it was interesting	I didn't find anything to be strange	2			1	30	6	-1	1
1	88	95	85	92	93	85	92	87	1	88	82	81	88	87						84		82	83	2		I thought it was interesting.	NA	2			2	18	2	-1	1
1	76	68	65	74	61	72	66	75	1	76	71	66	75	60					67			65	76	2		It was interesting to see others guesses, I am confident in mine though.	No	2			1	27	5	-1	1
1	75	70	60	82	58	70	65	80	1	75	70	55	82	58					67			65	80	2		attempting to see how others decisions influenced our own?	no	2			1	37	3	-1	1
1	76	65	50	81	50	75	65	72	1	76	65	50	81	50					67			65	72	2		It made me think of the hardships faced in certain areas of the world compared to others. As for the experiment, perhaps you were trying to see if my opinion would be swayed by another person?	No, nothing seemed strange.	2			2	35	4	-1	1
1	70	60	50	60	60	66	76	76	1	70	66	50	70	60				75				76	75	2		i found it fun and interesting	no	2			2	38	2	-1	1
1	64	68	63	68	61	59	62	64	1	64	68	63	70	64			61					63	65	2		Super fun	No	2			2	27	4	-1	1
1	72	64	58	76	59	64	62	72	1	72	66	58	76	62				66				64	72	2		I think it's inconclusive because life expectancy is is calculated differently in the US as opposed to other countries.	No, there was nothing strange in my view. /	2			1	44	6	-1	1
1	62	65	48	57	52	50	57	64	1	62	65	48	57	67			67					57	64	2		not sure. /	no	2			1	31	4	-1	1
1	80	86	74	86	80	70	69	79	1	80	85	60	86	76					67			69	79	2		I thought it was straight to the point and the test was looking to see if people would change their answers based on other people's predictions.	no, not really.	2			2	27	5	-1	1
1	73	78	73	84	70	70	69	74	1	74	78	73	84	70					67			69	74	2		It's ok.	No	2			1	20	3	-1	1
1	81	66	60	71	70	66	66	81	1	81	73	60	76	70				70				65	80	2		It was fun.	no	2			2	28	3	-1	1
1	76	85	69	90	59	65	60	75	1	73	77	62	84	64				71				66	77	2		short and fun	no	2			2	27	2	-1	1
1	77	100	68	100	94	94	78	100	1	77	100	68	100	94							87	78	100	2		it made me think about my life expectancy and what i can do to live longer and healthier	no	2			2	24	2	-1	1
1	77	82	66	82	70	68	70	77	1	79	82	66	82	70				74				70	77	2		I thought this experiment was about trying to see if people would reconsider their answers when given the answers of others	no	2			2	30	3	-1	1
1	75	65	64	79	62	69	69	76	1	75	70	60	81	62				72				69	76	2		How other people's information effects our own beliefs about the same data.	no	2			1	44	5	-1	1
1	75	65	69	80	68	70	60	75	1	78	70	60	82	68					67			65	77	2		It was interesting.	no	2			2	54	3	-1	1
1	73	58	40	90	56	71	66	70	1	75	70	46	86	67					70			69	76	2		It was fun	no	2			2	26	3	-1	1
1	70	65	61	67	62	63	61	77	1	75	70	58	79	62				64				68	78	2		To determine if other responses can cause people to reconsider there answers.	I didn't find anything strange.	2			1	32	5	-1	1
1	71	74	57	86	76	78	75	83	1	71	76	49	84	71					74			73	82	2		This was fun, thanks!!	no	2			1	28	2	-1	1
1	75	79	72	85	75	74	76	79	1	79	78	71	85	75					71			76	79	2		Interesting	...not particularly. Was there something strange?	2			2	28	5	-1	1
1	66	45	31	68	75	63	61	75	1	71	66	43	75	72				69				66	75	2		odd questions	no	2			1	25	5	-1	1
1	100	100	40	100	71	91	100	100	1	100	100	50	100	71							90	100	100	2		what is the life expectancy in different countries.	no	2			2	30	2	-1	1
1	70	81	50	70	65	70	55	80	1	75	80	50	75	65					65			65	80	2		Interesting. Especially just having to guess all the answers. Thanks! /	No	2			1	33	5	-1	1
1	86	71	68	87	70	66	78	88	1	86	72	68	87	70				75				78	87	2		It is interesting. I wonder how far off I am on the estimates.	No, I didn't notice anything.	2			2	41	5	-1	1
1	76	69	70	85	62	68	67	72	1	77	69	70	85	64				74				69	73	2		I might have been wildly off in my estimates. It would be interesting to know the correct answers.	no	2			2	47	5	-1	1
1	70	65	60	80	55	70	60	64	1	75	75	55	80	65					70			67	75	2		I have no idea what the experiment was trying to find out.	No	2			1	31	6	-1	1
1	80	70	73	86	74	74	68	78	1	80	73	70	86	70					70			68	78	2		I thought it was interesting	no	2			1	30	3	-1	1
1	84	73	69	99	56	81	82	82	1	85	72	63	84	67						81		76	79	2		Interesting to see what others thought	Nothing	2			1	30	6	-1	1
1	75	74	76	90	74	76	70	75	1	75	75	70	86	71					70			70	77	2		I actually enjoyed this experiment. Quick and to the point.	no	2			1	43	3	-1	1
1	86	65	60	63	65	71	60	69	1	86	65	60	63	65					67			60	69	2		It was interesting.	showing the answer of a previous participant was strange.	2			2	38	8	-1	1
1	70	80	50	85	55	60	75	85	1	70	80	50	85	55				76				75	85	2		I thought it was odd.	Nothing but the subject matter.	2			1	25	3	-1	1
1	67	63	65	66	56	57	58	73	1	70	65	64	68	59			66					60	74	2		I think it was interesting to think about life expectancy. It is something that is fun to think about.	No. I don't think anything was strange about the experiment.	2			1	27	5	-1	1
1	80	90	70	72	60	55	65	77	1	80	90	70	84	60			67					65	77	2		I have nothing to say about the experiment. Thank you.	I didn't notice anything strange.	2			1	31	3	-1	1
1	70	61	60	74	66	70	72	76	1	70	66	60	75	66					68			72	77	2		It was interesting seeing how much difference there was between my answers and someone else's.	Not that I noticed.	2			1	44	4	-1	1
1	75	65	70	81	60	70	75	77	1	77	70	65	81	65					67			75	77	2		It's interesting to examine my own thought process as I try to guess the average life expectancy. For example, I considered that Australia is a fairly developed nation, but that their climate probably allows for a relatively high rate of skin cancer.	The second part, where I was told about another participant's answer and allowed to reconsider my answer. I sensed some possible deception.	2			1	23	5	-1	1
1	75	65	55	85	55	65	60	70	1	80	70	53	85	65				70				65	75	2		Interesting, but what was the purpose?	No	2			2	27	5	-1	1
1	75	80	54	80	60	65	66	71	1	75	80	55	84	60				70				68	75	2		It seems the researcher wants to know what a common person thinks about life expectancy and what are the real facts. Kind of comparison.	No.	2			1	32	5	-1	1
