# Supplementary material for: Vigilant conservatism in evaluating communicated information
Source: PLoS One. 2018 Jan 10;13(1):e0188825. doi: 10.1371/journal.pone.0188825 (PMC5762162; doi:10.1371/journal.pone.0188825)
Supplement: S1 File — (ZIP) [file pone.0188825.s001.zip › VC_Exp2.xlsx]

## Sheet: File1
Q74	Q75_1	Q76_1	Q77_1	Q80_1	Q78_1	Q79_1	Q81_1	Q82_1	Q27	Q5_1	Q27_1	Q34_1	Q50_1	Q33_1	Q35_1	Q67_1	Q51_1	Q13	Q14	Q46	Q48	Q50	Q52	Q54	Q10	Q12	Q14	Q16
This experiment has two phases. In the first phase, we ask you to answer eight questions about the mean life expectancy in 2013 for eight different countries.åÊIt is VERY IMPORTANT that you DO NOT L...	What do you think the mean life expectancyåÊin Australia is ?åÊ-LIFE EXPECTANCY	What do you think the mean life expectancyåÊin China is ?åÊ-LIFE EXPECTANCY	What do you think the mean life expectancyåÊin South AfricaåÊis ?åÊ-LIFE EXPECTANCY	What do you think the mean life expectancyåÊin Brazil is ?åÊ-LIFE EXPECTANCY	What do you think the mean life expectancyåÊin JapanåÊis ?åÊ-LIFE EXPECTANCY	What do you think the mean life expectancyåÊin India is ?åÊ-LIFE EXPECTANCY	What do you think the mean life expectancyåÊin RussiaåÊis ?åÊ-LIFE EXPECTANCY	What do you think the mean life expectancyåÊin USAåÊis ?åÊ-LIFE EXPECTANCY	We will now proceed to the second phase of the experiment. For each of the eight countries, we will give you the answer given by another participant. Each answer was provided by a different partici...	For the life expectancy in Australia, you answered :åÊ / åÊ / / ${q://QID75/TotalSum} / / åÊ / / / The answer of a previous participant was:åÊ / / åÊ / / 82 / / åÊ / / åÊ / / åÊ / / åÊ / / åÊ / / If you wish, you can reconsider your answer in...-LIFE EXPECTANCY	For the life expectancy in China, you answered :åÊ / åÊ / / ${q://QID76/TotalSum}åÊ / / / The answer of a previous participant was:åÊ / / åÊ / / 75 / / åÊ / / åÊ / / åÊ / / åÊ / / åÊ / / If you wish, you can reconsider your answer in light...-LIFE EXPECTANCY	For the life expectancy in South Africa, you / answered :åÊ / / åÊ / / / åÊ${q://QID77/TotalSum} / / / åÊ / / / / The answer of a previous participant was:åÊ / / / åÊ / / / 49 / / / åÊ / / / åÊ / / / åÊ / / / åÊ / / / åÊ / / / If you wish, you c...-LIFE EXPECTANCY	For the life expectancy in Brazil, you answered / :åÊ / / åÊ / / / ${q://QID81/TotalSum} / / / åÊ / / / / The answer of a previous participant was:åÊ / / / åÊ / / / ${q://QID80/TotalSum} / / / / / / åÊ / / / åÊ / / / åÊ / / / åÊ / / / åÊ / / / If...-LIFE EXPECTANCY	For the life expectancy in Japan, you answered :åÊ / åÊ / / ${q://QID78/TotalSum} / / åÊ / / / The answer of a previous participant was:åÊ / / åÊ / / 84 / / åÊ / / åÊ / / åÊ / / åÊ / / åÊ / / If you wish, you can reconsider your answer in ligh...-LIFE EXPECTANCY	For the life expectancy in India, you answered / :åÊ / / åÊ / / / ${q://QID79/TotalSum} / / / åÊ / / / / The answer of a previous participant was:åÊ / / / åÊ / / / 67 / / / åÊ / / / åÊ / / / åÊ / / / åÊ / / / åÊ / / / If you wish, you can recon...-LIFE EXPECTANCY	For the life expectancy in Russia, you answered / :åÊ / / åÊ / / / / ${q://QID80/TotalSum} / / / åÊ / / / / åÊ / / / The answer of a previous participant was:åÊ / / / åÊ / / / ${q://QID81/TotalSum} / / / åÊ / / / åÊ / / / åÊ / / / åÊ / / / åÊ...-LIFE EXPECTANCY	For the life expectancy in USA, you answered :åÊ / åÊ / / åÊ${q://QID82/TotalSum} / / åÊ / / / The answer of a previous participant was:åÊ / / åÊ / / 79 / / åÊ / / åÊ / / åÊ / / åÊ / / åÊ / / If you wish, you can reconsider your answer in light...-LIFE EXPECTANCY	Have you ever done an experiment similar to this one on Mturk ?	Please explain briefly what was similar with this experiment ?	What did you think of the experiment ?	Did you think anything was strange with the experiment ?	During the second phase, in one or more question, your previous / answers had been changed to another answer, and the "someone / else's answer" were actually the one you had previously / given. Did you n...	How many times did you notice this ?	For which question do you think your answer had been changed ?	Sex:	Age:	What is the highest level of education you have completed?	Thank you!You can now go back to MTurk and enter the following code:${e://Field/random}BEFORE CLOSING THIS WINDOW, MAKE SURE TO PRESS THE 'NEXT' BUTTON (right arrow) otherwise the results will not...
1	51	90	62	68	87	71	61	73	1	79	83	58	66	85	73	68	76	2		it was interesting /	not really	2			2	32	4	1
1	62	41	34	90	54	25	70	76	1	62	41	34	70	54	25	90	76	2		i loved it	no	2			1	36	6	1
1	76	86	81	76	86	66	71	81	1	76	86	81	71	86	66	76	81	2		I thought it was easy	No	2			2	33	5	1
1	81	93	45	71	92	35	53	81	1	81	93	45	71	92	35	71	81	2		i thought it was great	no	2			2	37	3	1
1	58	77	40	55	71	43	60	72	1	66	77	40	60	75	43	55	72	2		it was ok	no	2			1	36	2	1
1	75	71	64	66	81	63	70	75	1	75	71	62	69	83	65	70	76	2		fun	no	1	1	Russia	1	30	5	1
1	71	76	50	76	76	65	60	76	1	71	76	50	66	76	65	65	76	2		I thought it was interesting.	No.	2			2	35	2	1
1	82	74	66	66	91	70	69	77	1	82	74	58	67	91	69	66	78	2		unsure	no nothing seemed strange	2			2	25	5	1
1	79	63	81	72	82	70	71	78	1	79	75	81	71	82	70	72	78	2		Interesting.	No	1	2	4, 6	1	30	6	1
1	66	80	45	40	85	55	40	66	1	70	83	45	42	85	60	40	70	2		I thought it was interesting.	No	1	twice	India and South Africa	1	26	5	1
1	86	79	70	70	96	67	74	92	1	86	79	65	70	89	68	72	86	2		I thought it was just as good as every other survey on qualtrics	no	2			2	29	6	1
1	40	60	34	50	39	80	45	80	1	64	60	34	39	70	80	50	81	2		Life expectacy	a little, why would I need to look at someone elses answers	2			1	39	3	1
1	75	70	56	62	75	67	78	84	1	75	73	52	65	82	67	69	85	2		Easy	No	2			1	24	5	1
1	77	69	80	74	80	68	74	85	1	82	72	75	74	80	68	74	85	2		I think it probably was trying to see if we would change our answer based on what some random person guessed.	Yes a lot of the other persons guesses where the same as mine and the odds of that happening are pretty much 0.	2			1	31	5	1
1	71	50	53	56	82	43	59	68	1	71	60	52	59	82	56	56	73	2		It was interesting	No	2			2	24	5	1
1	96	88	78	82	98	82	74	92	1	96	88	78	74	98	82	82	92	2		I thought it was interesting and I might look up some facts about life expentancy sometime after this HIT really. / Nice Survey Thanks!	No, not really.	2			1	21	3	1
1	81	64	27	65	94	56	51	78	1	81	64	49	65	94	56	65	78	2		It was fun	No	2			2	21	5	1
1	79	71	69	74	84	65	73	86	1	79	71	67	73	84	65	74	83	2		Interesting - I've never guessed life expectancies before!	No - although the only answer I changed was South Africa. I think I originally over-estimated that.	2			1	22	5	1
1	75	65	50	71	76	46	76	86	1	78	71	50	76	81	65	71	80	2		It was interesting to think about how life expectancy differ over the world	no	2			1	25	5	1
1	80	75	68	70	81	69	73	75	1	80	75	68	71	82	69	71	78	2		Interesting to think about life expectancy in many countries.	No.	1	4	Starting at the 4th answer, it seemed like it was just my answers adjusted a bit.	2	33	5	1
1	78	68	74	65	71	72	73	79	1	78	68	74	73	71	72	65	79	2		It was fun!	Nothing seemed strange.	2			2	23	3	1
1	84	65	60	71	86	70	65	84	1	84	68	60	65	86	70	70	84	2		The experiment was interesting in that it made me think about a subject that I don't think abut often.	Comparing our estimates with others to see if we would change our opinion	2			2	72	3	1
1	76	69	58	68	84	72	65	89	1	76	69	58	66	84	72	69	89	2		It was nice and short	no	1	4	3rd	1	28	2	1
1	78	67	32	67	91	53	62	81	1	82	67	32	62	91	53	67	81	2		Was interesting.	No	2			1	20	3	1
1	79	60	50	75	80	55	71	81	1	79	65	50	75	81	60	75	81	2		It was interesting	I don't think there was really another person taking a survey, I think it was computer answers	2			2	62	4	1
1	69	72	61	71	87	76	68	74	1	69	72	60	68	90	75	70	74	2		societal beliefs	no	2			1	33	2	1
1	73	54	29	67	81	45	64	71	1	78	54	32	65	81	50	67	71	2		I thought the experiment was straightforward and easy to understand.	I found nothing strange.	2			1	31	5	1
1	78	90	69	74	88	61	88	98	1	78	86	69	80	86	61	78	80	2		It was interesting	no	2			1	26	4	1
1	70	66	42	55	64	57	64	73	1	70	66	45	64	64	61	64	76	1	Making guesses at statistics without looking them up	Simple and straightforward.No issues.	No.	2			1	30	4	1
1	67	70	76	90	79	77	76	81	1	75	70	76	80	79	70	80	81	2		it was fun quick and easy	yes a little with the life expectancy	2			2	27	3	1
1	50	40	32	60	45	55	62	75	1	75	64	38	60	55	55	60	75	2		I thought it was interesting.	No.	2			1	19	2	1
1	80	75	66	83	88	63	82	77	1	81	75	65	81	83	66	82	80	2		I thought it was relatively easy and fun	No	2			1	25	5	1
1	78	70	74	66	66	49	61	71	1	78	73	70	66	66	50	66	76	2		It was interesting to think about the various life expectancies and possible biases I may have toward the quality of life in these countries.	No.	2			1	23	5	1
1	80	70	70	78	85	76	75	79	1	80	70	68	75	85	75	78	79	2		strange, but interesting	just that you would ask me not to look up answers, and then give me other answers to look at.	2			2	39	3	1
1	76	55	61	60	88	66	73	84	1	78	60	55	65	88	66	70	80	2		to see if seeing someone elses estimates would change my estimates.	no	2			2	33	6	1
1	77	68	70	63	83	76	70	75	1	78	68	60	70	83	76	65	75	2		I thought it was fast, easy, and fun to do.	no	2			1	29	5	1
1	71	66	59	74	90	66	76	71	1	76	70	59	76	84	66	74	71	2		I am curious now and want to know the real answers.	no	2			2	50	4	1
1	78	57	54	64	80	61	74	79	1	79	57	53	70	81	62	66	79	2		I thought it interesting, but the use of sliders makes it more difficult to enter a specific number.	no	2			1	62	6	1
1	80	70	61	81	91	86	71	86	1	80	70	55	71	91	75	81	86	2		Nothing is particularly standing out for me, just seems like a normal survey.	No	2			2	40	2	1
1	85	73	67	79	81	64	79	73	1	85	73	65	79	81	64	79	73	2		I thought it was fun and interesting.	No.	2			2	53	3	1
1	68	74	48	65	73	70	50	70	1	70	74	48	62	75	70	55	70	2		I thought it was interesting. I hear the news talk about life expectancy varying for different countries but I never actually thought of the specific numbers before.	Nothing I can think of	2			1	31	2	1
1	69	93	63	51	91	67	58	60	1	67	80	49	56	87	67	56	68	2		it was unique	no	2			1	27	1	1
1	70	65	60	70	65	65	65	80	1	70	75	60	70	65	65	70	80	2		It is hard to answer to these questions!	No, not really.	2			2	66	2	1
1	72	78	66	70	82	68	63	75	1	72	78	66	68	72	68	67	75	2		It was interesting and I'm curious of the actual numbers	No	2			1	41	4	1
1	71	75	65	68	79	62	68	80	1	71	75	60	68	82	64	68	80	2		I'm 57 so it's not the happiest thought around!	Maybe a shill participant to see how much you would change your answer.	2			1	57	5	1
1	75	80	60	77	77	68	80	77	1	75	80	60	80	77	68	77	79	2		I'm not sure n what it was about.	No.	2			2	45	5	1
1	71	75	68	70	79	78	70	78	1	76	75	64	70	82	71	70	78	2		I was somewhat influenced to change my answer based on the others estimation .It sort of seemed like crowdsourcing.	I detected nothing strange about the study	2			1	53	3	1
1	80	70	50	65	81	60	81	80	1	80	70	50	75	81	60	81	80	2		It was interesting to see where my answers lined up with another's.	No	1	1	Russia	2	34	2	1
1	75	71	60	68	54	66	70	77	1	75	71	60	70	71	66	68	77	2		fun, quick	no	2			1	32	2
1	86	71	45	69	81	71	70	86	1	85	71	47	70	83	68	69	86	2		to see how much you changed your answer based on the previous participant	no	2			2	23	5	1

## Sheet: File2
Q86	Q87	Q116_1	Q116_2	Q116_3	Q116_4	Q89	Q117_1	Q117_2	Q117_3	Q117_4	Q90	Q118_1	Q118_2	Q118_3	Q118_4	Q93	Q119_1	Q119_2	Q119_3	Q119_4	Q91	Q120_1	Q120_2	Q120_3	Q120_4	Q92	Q121_1	Q121_2	Q121_3	Q121_4	Q94	Q122_1	Q122_2	Q122_3	Q122_4	Q95	Q123_1	Q123_2	Q123_3	Q123_4	Q98	Q99	Q107_1	Q107_2	Q107_3	Q107_4	Q108	Q109_1	Q109_2
This experiment has two phases. In / the first phase, we ask you to answer eight questions about the / mean life expectancy in 2013 for eight different / countries.Â / Â / / It is VERY IMPORTANT that you DO...	What do you think the / meanÂ life expectancyÂ in / AustraliaÂ is? (please putÂ a numberÂ between / 0 and 100)	Timing-First Click	Timing-Last Click	Timing-Page Submit	Timing-Click Count	What do you think the / meanÂ life expectancyÂ in ChinaÂ is? / (please putÂ a numberÂ between 0 and 100)	Timing-First Click	Timing-Last Click	Timing-Page Submit	Timing-Click Count	What do you think the meanÂ life / expectancyÂ in South AfricaÂ is? / (please putÂ a / numberÂ between 0 and 100)	Timing-First Click	Timing-Last Click	Timing-Page Submit	Timing-Click Count	What do you think the meanÂ life / expectancyÂ in BrazilÂ is? / (please putÂ a / numberÂ between 0 and 100)	Timing-First Click	Timing-Last Click	Timing-Page Submit	Timing-Click Count	What do you think the meanÂ life / expectancyÂ in JapanÂ is? / (please putÂ a / numberÂ between 0 and 100)	Timing-First Click	Timing-Last Click	Timing-Page Submit	Timing-Click Count	What do you think the meanÂ life / expectancyÂ in IndiaÂ is? / (please putÂ a / numberÂ between 0 and 100)	Timing-First Click	Timing-Last Click	Timing-Page Submit	Timing-Click Count	What do you think the meanÂ life / expectancyÂ in RussiaÂ is? / (please putÂ a / numberÂ between 0 and 100)	Timing-First Click	Timing-Last Click	Timing-Page Submit	Timing-Click Count	What do you think the meanÂ life / expectancyÂ in USAÂ is? / (please putÂ a / numberÂ between 0 and 100)	Timing-First Click	Timing-Last Click	Timing-Page Submit	Timing-Click Count	We will now proceed to the second / phase of the experiment.Â / / For each of the eight countries, we / will give you the answer given by another participant. Each / answer was provided by a different p...	AUSTRALIA / Â / / Your previous / answer:Â Â Â Â / / Â / / ${q://QID87/ChoiceTextEntryValue} / / Â / / Â / / Â / / Â / / Â / / Â / / Â / / The anwser of a previous / participant:Â / / Â / / 82 / / Your new answer / :Â	Timing-First Click	Timing-Last Click	Timing-Page Submit	Timing-Click Count	CHINA / Â / / Your previous / answer:Â Â Â Â / / Â / / ${q://QID89/ChoiceTextEntryValue} / / Â / / Â / / Â / / Â / / Â / / Â / / Â / / The anwser of a previous / participant:Â / / Â / / 75 / / Your new answer / :Â	Timing-First Click	Timing-Last Click
1	77	4.077	4.077	10.296	1	80	1.978	1.978	4.868	1	60	2.712	2.712	7.838	1	65	1.991	1.991	4.675	1	80	1.899	1.899	6.853	1	72	1.699	1.699	5.588	1	74	1.797	1.797	6.974	1	76	1.735	1.735	5.173	1	1	78	3.911	3.911	7.346	1	78	3.438	3.438
1	77	1.513	1.513	12.755	1	82	1.121	1.121	4.664	1	72	1.334	1.334	4.277	1	69	1.141	1.141	5.295	1	82	0.855	0.855	3.708	1	71	1.256	1.256	3.899	1	68	0.853	0.853	4.295	1	75	1.655	1.655	3.612	1	1	77	4.256	4.256	7.592	1	82	2.319	2.319
1	71	2.34	6.3	6.685	3	65	1.074	1.074	3.332	1	66	7.4	7.4	10.043	1	65	0.971	0.971	5.852	1	74	1.346	1.346	3.843	1	68	0.717	0.717	3.902	1	59	1.386	1.386	3.828	1	72	0.971	0.971	3.653	1	1	71	4.048	4.048	7.611	1	70	0	0
1	65	1.933	23.787	28.691	2	70	1.17	1.17	7.813	1	59	0.852	0.852	4.751	1	62	1.099	1.099	5.38	1	74	0.627	8.094	9.696	3	70	0.692	0.692	4.351	1	70	0.484	0.484	3.048	1	68	0.618	0.618	6.641	1	1	67	3.806	3.806	6.235	1	72	0.876	0.876
1	78	3.172	3.172	10.766	1	70	1.765	1.765	6.594	1	65	1.391	1.391	3.954	1	70	1.812	1.812	5.062	1	73	1.659	1.659	4.731	1	69	1.766	1.766	4.266	1	72	1.438	1.438	4.594	1	75	1.922	1.922	4.453	1	1	78	6.375	6.375	8.391	1	72	2.391	2.391
1	78	1.438	1.438	7.004	1	68	0.914	0.914	4.679	1	59	1.046	1.046	4.798	1	79	0.88	0.88	5.093	1	80	1.068	1.068	4.113	1	70	0.907	0.907	7.185	1	68	1.102	1.102	4.171	1	80	1.168	1.168	4.461	1	1	80	3.875	3.875	8.216	1	70	1.486	1.486
1	80	1.953	3.157	7.165	2	72	1.687	1.687	6.439	1	74	1.422	1.422	5.373	1	70	1.137	1.137	7.556	1	81	1.47	1.47	4.917	1	67	1.396	1.396	7.633	1	70	1.278	1.278	5.095	1	78	1.143	1.143	4.511	1	1	81	2.92	2.92	5.961	1	72	2.502	2.502
1	85	2.561	2.561	12.542	1	80	2.461	2.461	5.956	1	70	1.408	1.408	3.782	1	78	1.232	1.232	4.527	1	83	0.777	0.777	4.285	1	80	0.891	0.891	5.93	1	80	1.551	1.551	5.041	1	85	1.148	1.148	6.29	1	1	85	5.885	5.885	9.401	1	80	1.588	1.588
1	80	9.811	25.027	27.5	2	72	4.554	53.114000000000004	55.339	2	65	9.686	9.686	11.551	1	75	10.19	10.19	11.991	1	80	5.808	5.808	8.146	1	70	6.832	6.832	10.689	1	68	3.667	10.434999999999999	12.868	2	75	9.124	9.124	12.997	1	1	81	8.964	8.964	10.997	1	73	0.874	0.874
1	70	1.734	1.734	9.448	1	60	0.997	0.997	5.759	1	65	1.097	6.792	9.155	2	70	0.928	0.928	6.45	1	75	1.09	1.09	6.525	1	70	1.033	8.608	10.572	2	68	0.992	0.992	6.786	1	80	1.438	1.438	5.897	1	1	80	3.225	3.225	5.78	1	70	0.835	0.835
1	72	1.905	1.905	7.706	1	64	2.231	2.231	6.645	1	64	1.815	1.815	9.523	1	61	1.658	1.658	4.383	1	75	1.436	1.436	4.757	1	60	1.629	1.629	3.515	1	60	1.459	1.459	3.727	1	66	1.4	1.4	5.837	1	1	75	4.04	6.678	8.935	2	64	3.243	3.243
1	81	1.23	1.23	14.343	1	85	2.964	2.964	6.836	1	68	1.301	5.752	10.625	2	75	1.073	1.073	4.65	1	87	5.22	5.22	7.809	1	73	1.413	1.413	7.69	1	72	1.064	1.064	7.765	1	79	1.278	1.278	6.595	1	1	81	2.33	5.1370000000000005	8.115	2	82	1.723	1.723
1	85	2.244	2.244	5.029	1	75	1.951	1.951	5.6	1	68	1.368	1.368	6.231	1	70	1.641	1.641	8.96	1	70	1.452	1.452	7.54	1	60	1.405	1.405	6.095	1	65	1.282	1.282	5.37	1	75	1.355	1.355	3.554	1	1	85	2.987	2.987	5.22	1	75	2.2	4.152
1	60	2.329	2.329	10.689	1	75	1.595	1.595	5.572	1	58	1.606	1.606	6.947	1	62	1.586	1.586	7.625	1	73	1.453	1.453	5.862	1	60	1.463	1.463	6.116	1	63	1.881	1.881	7.528	1	68	1.828	1.828	5.746	1	1	60	11.439	11.439	18.348	1	75	4.537	4.537
1	70	2.739	2.739	18.008	1	50	1.347	1.347	4.118	1	60	1.062	1.062	6.571	1	50	0.777	0.777	3.517	1	80	1.051	1.051	3.542	1	50	1.022	3.79	4.448	3	50	1.121	7.218	7.588	2	75	0.644	4.06	6.657	2	1	75	2.35	2.35	7.3	1	60	1.298	1.6360000000000001
1	79	4.963	4.963	8.451	1	55	1.163	1.357	4.531	2	70	1.199	1.199	3.635	1	75	1.474	3.354	3.7	2	83	0	0	3.271	0	58	0	0	5.267	0	45	0	0	1.767	0	80	0.925	0.925	6.82	1	1	80	1.638	5.506	7.819	3	65	2.05	2.05
1	78	4.209	4.209	12.554	1	79	1.587	1.587	7.015	1	74	2.591	2.591	7.132	1	75	1.791	1.791	8.508	1	80	1.422	1.422	5.687	1	70	1.104	1.104	4.797	1	74	1.138	1.138	9.346	1	75	1.712	1.712	4.893	1	1	78	5.042	5.042	7.379	1	79	2.569	2.569
1	72	9.921	9.921	12.82	1	68	2.569	2.569	7.948	1	62	1.821	1.821	8.908	1	70	1.616	1.616	8.151	1	83	1.85	1.85	4.332	1	61	1.49	1.49	5.459	1	62	1.977	1.977	9.872	1	79	1.408	1.408	5.467	1	1	72	6.264	6.264	13.426	1	68	2.191	2.191
1	80	5.867	5.867	17.749	1	70	3.459	3.459	18.985	1	70	2.303	2.303	15.248	1	60	3.394	3.394	10.878	1	80	2.47	2.47	8.227	1	70	2.599	2.599	21.399	1	80	2.225	2.225	7.588	1	80	2.202	2.202	5.817	1	1	80	12.273	29.016000000000002	32.656	12	75	5.783	9.224
1	85	3.333	3.333	19.087	1	90	1.319	1.319	6.326	1	60	1.585	1.585	4.842	1	75	1.183	1.183	4.48	1	90	2.076	2.076	6.799	1	70	3.498	3.498	7.098	1	55	0.833	0.833	4.396	1	80	2.308	2.308	5.737	1	1	85	4.396	4.396	7.903	1	80	1.621	1.621
1	80	1.853	8.461	8.888	2	70	1.054	1.054	7.467	1	60	0.976	1.751	6.107	2	75	0.697	4.306	5.089	3	90	0.554	0.554	5.138	1	70	0.468	4.006	4.461	2	75	1.045	8.081	8.658	3	85	0.936	0.936	4.117	1	1	80	1.478	7.404999999999999	8.624	2	70	1.106	1.106
1	85	1.178	1.178	3.959	1	88	1.103	1.103	3.05	1	40	0.897	0.897	2.702	1	65	0.852	0.852	2.402	1	75	0.702	0.702	2.354	1	78	0.955	0.955	2.106	1	68	0.881	0.881	3.245	1	65	0.888	0.888	1.844	1	1	85	2.962	2.962	3.904	1	80	1.164	1.164
1	79	2.231	2.231	21.642	1	69	1.529	1.529	9.113	1	75	1.415	1.415	10.108	1	77	1.2	5.9910000000000005	11.743	2	81	1.23	1.23	11.284	1	67	1.455	1.455	11.514	1	71	1.286	1.286	7.897	1	76	1.415	1.415	7.611	1	1	79	4.767	5.436	12.898	2	71	2.21	2.21
1	83	3.158	3.158	14.645	1	86	1.712	1.712	8.505	1	78	1.701	1.701	5.367	1	77	1.935	1.935	8.009	1	80	1.606	1.606	4.654	1	70	1.46	1.46	4.654	1	77	1.366	1.366	8.674	1	76	1.815	1.815	4.448	1	1	83	8.372	8.372	11.487	1	77	3.827	3.827
1	75	2.449	2.449	7.243	1	65	0.933	0.933	5.127	1	30	1.326	1.326	3.928	1	45	1.216	1.216	3.307	1	100	0.934	0.934	4.016	1	55	0.85	0.85	2.988	1	40	1.049	1.049	3.051	1	87	0.878	0.878	4.368	1	1	80	2.232	2.232	6.85	1	70	1.038	1.038
1	80	3.576	3.576	11.364	1	90	2.928	2.928	5.654	1	70	2.658	2.658	6.514	1	75	2.662	2.662	6.386	1	90	2.535	2.535	5.092	1	80	2.724	2.724	6.11	1	70	2.457	2.457	9.431	1	85	2.373	2.373	5.311	1	1	80	3.462	3.462	5.843	1	85	3.421	3.421
1	75	3.145	3.145	8.94	1	88	1.288	1.288	6.715	1	40	1.729	1.729	10.396	1	58	1.598	1.598	6.232	1	78	1.137	1.137	10.053	1	45	1.638	1.638	5.456	1	66	1.671	1.671	4.881	1	70	3.088	3.088	7.012	1	1	75	7.76	7.76	11.373	1	88	2.704	2.704
1	85	8.8	8.8	11.471	1	90	1.752	1.752	4.632	1	80	1.254	1.254	4.251	1	80	1.448	1.448	3.43	1	75	1.135	1.135	7.374	1	75	3.301	3.301	7.77	1	75	1.203	1.203	3.736	1	85	1.253	1.253	3.322	1	1	85	2.762	2.762	5.327	1	85	3.45	3.45
1	71	4.199	4.199	12.273	1	62	2.734	2.734	4.501	1	57	1.39	1.39	4.959	1	60	1.322	1.322	3.243	1	76	0.944	0.944	3.874	1	58	1.018	1.018	4.212	1	62	1.055	1.055	3.431	1	68	0.868	0.868	6.388	1	1	71	4.805	4.805	7.063	1	63	1.203	1.203
1	83	2.839	2.839	7.198	1	79	1.989	1.989	7.99	1	62	1.709	1.709	9.19	1	89	1.404	1.404	4.629	1	93	1.669	1.669	6.526	1	68	1.741	1.741	38.583	1	68	3.245	3.245	7.147	1	87	1.951	1.951	6.655	1	1	83	3.457	3.457	7.264	1	78	2.321	2.321
1	80	1.892	1.892	10.387	1	75	1.457	1.457	5.23	1	78	1.753	1.753	5.706	1	68	3.881	3.881	8.492	1	86	1.659	1.659	5.712	1	65	2.203	2.203	4.772	1	64	1.53	1.53	7.553	1	80	1.295	8.721	10.611	2	1	80	5.835	5.835	8.077	1	75	2.068	2.068
1	78	4.261	4.261	10.894	1	68	1.431	1.431	5.992	1	65	1.212	1.212	5.413	1	70	1.314	1.314	5.429	1	81	1.086	1.086	5.546	1	62	1.707	1.707	10.897	1	71	1.43	1.43	7.259	1	77	1.173	1.173	6.932	1	1	78	2.597	2.597	8.369	1	70	1.888	1.888
1	85	2.164	2.164	11.897	1	80	0.881	0.881	6.053	1	70	0.904	0.904	4.956	1	75	1.094	1.094	3.321	1	81	1.146	1.146	4.549	1	84	1.043	1.043	7.598	1	78	1.153	1.153	7.4	1	86	1.238	1.238	4.64	1	1	85	3.59	3.59	7.072	1	78	1.12	1.12
1	80	2.604	2.604	7.688	1	75	1.551	1.551	5.785	1	65	1.465	1.465	5.683	1	70	1.411	1.411	5.43	1	70	0.991	0.991	6.28	1	65	1.866	1.866	4.301	1	75	1.626	1.626	5.339	1	75	1.421	1.421	5.133	1	1	80	4.239	4.239	7.394	1	75	2.266	2.266
1	85	3.223	3.223	10.097	1	85	2.841	2.841	6.481	1	75	1.703	1.703	6.521	1	80	1.762	1.762	4.475	1	85	1.571	1.571	4.876	1	80	1.87	1.87	4.231	1	80	1.528	1.528	4.857	1	85	1.277	1.277	3.534	1	1	82	6.161	6.161	10.476	1	82	5.213	5.213
1	85	2.555	2.555	18.49	1	70	1.523	1.523	5.761	1	62	1.725	1.725	7.451	1	75	1.284	1.284	4.972	1	85	1.47	1.47	5.405	1	70	1.323	1.323	5.481	1	68	1.116	1.116	5.562	1	87	1.313	1.313	4.746	1	1	85	3.474	3.474	8.097	1	72	2.894	2.894
1	76	0.881	0.881	7.848	1	58	0	0	3.408	0	60	0	0	2.576	0	66	0	0	3.934	0	76	0	0	5.107	0	59	0	0	3.708	0	75	0	0	4.821	0	74	0	0	2.012	0	1	78	0	0	7.965	0	58	0	0
1	74	3.405	3.405	20.146	1	78	7.888	7.888	9.997	1	49	2.411	2.411	6.021	1	75	1.935	1.935	7.162	1	76	1.523	1.523	4.998	1	73	1.612	1.612	7.207	1	71	8.784	9.328000000000001	11.579	2	72	1.503	1.503	4.106	1	1	77	6.423	6.423	9.698	1	76	6.06	6.06
1	71	2.146	2.146	7.608	1	63	1.114	1.114	4.717	1	62	1.14	1.14	4.983	1	73	1.763	3.266	6.504	2	75	1.49	1.49	4.682	1	62	1.025	1.025	5.02	1	64	1.396	1.396	5.879	1	75	1.466	1.466	4.59	1	1	71	5.311	5.311	8.709	1	63	2.006	2.006
1	78	2.187	2.187	24.225	1	65	1.634	1.634	6.011	1	72	1.344	1.344	10.689	1	76	1.98	1.98	5.252	1	84	2.078	2.078	5.771	1	66	1.81	1.81	12.242	1	68	1.624	1.624	10.812	1	76	1.886	1.886	7.333	1	1	78	3.58	3.58	6.812	1	65	2.752	2.752
1	78	1.763	1.763	5.217	1	80	0.692	0.692	5.592	1	60	0.965	0.965	4.604	1	75	0.767	0.767	3.552	1	80	0.698	0.698	2.87	1	65	0.694	0.694	7.885	1	70	0.753	0.753	3.567	1	75	1.391	1.391	3.23	1	1	80	2.543	2.543	7.774	1	77	1.235	1.235
1	72	3.859	3.859	10.606	1	70	2.271	2.271	16.304	1	60	2.361	2.361	15.003	1	67	2.049	2.049	10.175	1	77	1.824	1.824	4.823	1	59	1.881	5.961	9.149	2	65	2.051	2.051	8.375	1	70	2.124	2.124	10.65	1	1	72	5.265	5.265	9.064	1	70	3.68	3.68
1	74	2.617	2.617	16.627	1	68	1.434	1.434	4.554	1	65	5.295	5.295	8.48	1	67	1.37	1.37	6.035	1	76	1.403	1.403	4.436	1	65	1.275	1.275	4.692	1	68	1.341	1.341	4.047	1	73	1.212	1.212	4.694	1	1	75	4.883	4.883	10.515	1	70	2.704	2.704
1	72	3.672	3.672	12.833	1	63	1.941	1.941	8.879	1	63	2.026	2.026	7.277	1	63	2.199	2.199	12.216	1	72	1.739	1.739	5.316	1	63	1.907	1.907	9.236	1	61	1.963	1.963	6.388	1	62	2.423	2.423	8.002	1	1	75	4.3	4.3	8.808	1	63	3.256	3.256
1	75	3.61	3.61	17.334	1	68	2.262	2.262	9.963	1	62	2.105	2.105	10.974	1	70	2.056	2.056	7.637	1	82	1.828	1.828	7.496	1	74	1.908	1.908	8.359	1	67	1.949	1.949	7.567	1	74	1.614	1.614	7.457	1	1	75	5.05	5.05	10.239	1	70	4.775	4.775
1	89	12.204	13.002	15.563	2	78	1.43	1.43	3.641	1	65	27.297	30.853	32.781	2	75	0.874	1.154	3.355	2	85	4.274	6.752000000000001	7.01	2	65	1.49	1.49	3.598	1	78	9.029	9.738	12.838	4	89	9.198	10.878	13.036	3	1	89	2.233	6.678	6.93	4	78	1.661	4.268000000000001
1	77	3.203	3.203	7.295	1	63	2.553	2.553	6.139	1	45	1.991	1.991	5.81	1	86	1.523	1.523	7.47	1	79	1.578	1.578	11.165	1	62	1.921	1.921	6.124	1	61	1.362	1.362	7.989	1	74	1.441	1.441	4.446	1	1	77	4.663	4.663	8.234	1	63	5.661	5.661
1	75	6.291	6.291	11.634	1	80	3.65	3.65	8.595	1	65	3.737	3.737	9.046	1	75	4.39	4.39	14.303	1	85	3.346	3.346	10.045	1	65	4.146	4.146	8.914	1	75	1.983	1.983	8.371	1	75	3.128	3.128	8.752	1	1	80	7.847	7.847	16.828	1	80	5.196	5.196
1	80	1.393	1.393	3.697	1	69	0.842	0.842	5.253	1	65	0.661	0.661	4.138	1	70	0.815	1.156	5.267	2	85	0.732	0.732	3.344	1	59	0.671	0.671	4.364	1	62	0.853	5.417	9.705	2	78	0.985	0.985	3.436	1	1	80	2.409	3.166	6.901	2	72	3.001	3.001
1	72	2.071	2.071	6.835	1	66	6.688	6.688	10.588	1	68	1.143	1.143	4.05	1	73	1.062	1.062	3.991	1	74	1.008	1.008	3.517	1	62	1.967	2.543	5.115	2	64	1.353	1.353	4.498	1	76	0.978	0.978	3.483	1	1	75	3.754	3.754	6.276	1	69	2.916	2.916
[truncated: 43 more columns]
