# Supplementary material for: Vigilant conservatism in evaluating communicated information
Source: PLoS One. 2018 Jan 10;13(1):e0188825. doi: 10.1371/journal.pone.0188825 (PMC5762162; doi:10.1371/journal.pone.0188825)
Supplement: S1 File — (ZIP) [file pone.0188825.s001.zip › VC_Exp3.xlsx]

## Sheet: File1
Q86	Q87	Q116_1	Q116_2	Q116_3	Q116_4	Q89	Q117_1	Q117_2	Q117_3	Q117_4	Q90	Q118_1	Q118_2	Q118_3	Q118_4	Q93	Q119_1	Q119_2	Q119_3	Q119_4	Q91	Q120_1	Q120_2	Q120_3	Q120_4	Q92	Q121_1	Q121_2	Q121_3	Q121_4	Q94	Q122_1	Q122_2	Q122_3	Q122_4	Q95	Q123_1	Q123_2	Q123_3	Q123_4	Q98	Q99	Q107_1	Q107_2	Q107_3	Q107_4	Q108	Q109_1	Q109_2
This experiment has two phases. In / the first phase, we ask you to answer eight questions about the / mean life expectancy in 2013 for eight different / countries.Â / Â / / It is VERY IMPORTANT that you DO...	What do you think the / meanÂ life expectancyÂ in / AustraliaÂ is? (please putÂ a numberÂ between / 0 and 100)	Timing-First Click	Timing-Last Click	Timing-Page Submit	Timing-Click Count	What do you think the / meanÂ life expectancyÂ in ChinaÂ is? / (please putÂ a numberÂ between 0 and 100)	Timing-First Click	Timing-Last Click	Timing-Page Submit	Timing-Click Count	What do you think the meanÂ life / expectancyÂ in South AfricaÂ is? / (please putÂ a / numberÂ between 0 and 100)	Timing-First Click	Timing-Last Click	Timing-Page Submit	Timing-Click Count	What do you think the meanÂ life / expectancyÂ in BrazilÂ is? / (please putÂ a / numberÂ between 0 and 100)	Timing-First Click	Timing-Last Click	Timing-Page Submit	Timing-Click Count	What do you think the meanÂ life / expectancyÂ in JapanÂ is? / (please putÂ a / numberÂ between 0 and 100)	Timing-First Click	Timing-Last Click	Timing-Page Submit	Timing-Click Count	What do you think the meanÂ life / expectancyÂ in IndiaÂ is? / (please putÂ a / numberÂ between 0 and 100)	Timing-First Click	Timing-Last Click	Timing-Page Submit	Timing-Click Count	What do you think the meanÂ life / expectancyÂ in RussiaÂ is? / (please putÂ a / numberÂ between 0 and 100)	Timing-First Click	Timing-Last Click	Timing-Page Submit	Timing-Click Count	What do you think the meanÂ life / expectancyÂ in USAÂ is? / (please putÂ a / numberÂ between 0 and 100)	Timing-First Click	Timing-Last Click	Timing-Page Submit	Timing-Click Count	We will now proceed to the second / phase of the experiment.Â / / For each of the eight countries, we / will give you the answer given by another participant. Each / answer was provided by a different p...	AUSTRALIA / Â / / Your previous / answer:Â Â Â Â / / Â / / ${q://QID87/ChoiceTextEntryValue} / / Â / / Â / / Â / / Â / / Â / / Â / / Â / / The anwser of a previous / participant:Â / / Â / / 82 / / Your new answer / :Â	Timing-First Click	Timing-Last Click	Timing-Page Submit	Timing-Click Count	CHINA / Â / / Your previous / answer:Â Â Â Â / / Â / / ${q://QID89/ChoiceTextEntryValue} / / Â / / Â / / Â / / Â / / Â / / Â / / Â / / The anwser of a previous / participant:Â / / Â / / 75 / / Your new answer / :Â	Timing-First Click	Timing-Last Click
1	75	1.388	1.388	5.133	1	85	1.118	3.0540000000000003	4.742	4	45	0.992	0.992	5.754	1	45	0.843	0.843	3.267	1	75	0.77	0.77	3.299	1	70	0.538	0.538	4.21	1	55	0.616	0.616	4.634	1	72	0.623	0.623	3.143	1	1	75	2.962	2.962	5.714	1	82	0.535	0.535
1	79	2.195	2.195	6.176	1	75	1.15	5.154999999999999	7.314	2	58	1.158	1.158	5.229	1	62	1.131	1.99	5.999	3	80	0.909	0.909	3.538	1	79	1.293	1.293	4.496	1	65	1.068	1.068	3.967	1	78	1.15	1.15	5.368	1	1	79	6.781	6.781	8.968	1	75	1.812	1.812
1	70	1.081	1.081	5.757	1	65	0.681	0.681	3.09	1	68	0.576	0.576	2.775	1	65	0.76	0.76	2.82	1	72	0.613	0.613	4.482	1	62	0.627	0.627	3.23	1	64	0.604	7.019	7.122	2	68	0.749	0.749	2.944	1	1	70	1.77	1.77	3.998	1	65	0.854	0.854
1	75	0.831	1.202	3.321	2	69	0.822	0.822	3.472	1	68	0.593	0.945	3.635	2	73	0.847	0.847	2.87	1	78	0.594	2.61	2.912	2	65	0.74	0.74	2.766	1	70	0.583	0.583	3.601	1	74	0.787	0.787	3.086	1	1	75	1.332	1.332	3.938	1	69	0.668	0.668
1	60	4.498	4.498	8.589	1	50	0.719	0.719	3.017	1	45	0.732	0.732	2.735	1	55	0.72	0.72	2.86	1	60	0.825	0.825	3.618	1	50	0.671	0.671	3.094	1	45	0.557	0.557	5.623	1	55	0.738	3.11	6.42	2	1	60	2.36	2.36	4.73	1	50	1.112	3.83
1	72	1.509	1.509	6.68	1	65	1.246	1.246	4.058	1	62	1.055	1.055	4.482	1	61	1.049	1.049	3.485	1	76	0.808	0.808	4.562	1	64	1.133	1.133	3.769	1	66	0.913	0.913	3.972	1	72	0.489	0.489	2.388	1	1	72	1.59	1.59	3.661	1	65	1.182	1.182
1	72	6.095	6.095	11.047	1	78	1.12	1.12	6.613	1	70	1.265	8.432	8.977	2	68	1.138	1.242	4.354	2	80	1.11	1.11	3.542	1	68	1.155	1.155	5.243	1	68	1.038	1.166	4.25	2	78	0.835	0.835	4.004	1	1	80	3.892	11.229	12.996	2	78	1.599	1.599
1	72	2.262	2.262	8.471	1	76	1.286	1.286	4.456	1	56	1.194	1.194	4.203	1	67	1.225	1.7930000000000001	13.986	2	79	1.601	1.601	4.114	1	55	1.73	1.73	6.132	1	68	1.299	1.299	9.22	1	78	1.946	1.946	6.228	1	1	72	3.465	4.016	6.283	2	76	2.043	2.043
1	60	2.469	2.469	6.894	1	55	3.124	3.124	5.672	1	50	3.276	3.276	6.592	1	65	2.334	2.334	5.847	1	50	2.755	2.755	5.13	1	55	1.539	1.539	4.816	1	55	1.726	1.726	4.344	1	60	1.506	1.506	3.867	1	1	60	4.079	4.079	6.795	1	55	2.286	2.286
1	70	1.768	1.768	9.709	1	70	1.112	1.112	5.55	1	50	0.829	7.042	7.929	2	60	1.012	1.012	3.63	1	70	0.821	0.821	2.779	1	70	0.599	0.599	3.176	1	70	0.741	0.741	2.682	1	70	0.775	2.564	2.846	3	1	80	2.307	5.781	7.933	3	70	0.991	0.991
1	80	1.978	1.978	4.371	1	65	0.791	0.791	3.37	1	70	0.727	0.727	3.698	1	60	0.789	0.789	2.903	1	100	0.642	0.642	2.717	1	69	0.713	0.713	2.834	1	80	0.691	0.691	2.557	1	100	0.81	0.81	2.156	1	1	80	1.721	1.721	3.115	1	65	0.966	0.966
1	77	1.05	5.729000000000001	6.008	7	75	0.488	0.488	1.55	1	77	0.384	0.872	1.889	2	76	0.054	0.797	4.347	2	75	0.525	0.525	1.595	1	74	0.668	0.668	1.622	1	75	0.53	2.414	2.707	5	77	0.97	0.97	2.103	1	1	77	1.073	1.073	2.134	1	75	0.977	1.704
1	89	2.388	8.949	9.813	2	93	5.413	5.413	12.245	1	79	1.892	1.892	9.702	1	90	2.281	2.281	5.864	1	93	1.951	1.951	6.859	1	93	1.835	5.574	6.376	2	85	1.876	1.876	8.299	1	85	2.771	2.771	6.008	1	1	89	6.594	6.594	9.195	1	93	3.909	12.927
1	73	8.68	8.68	17.041	1	78	1.561	1.561	7.428	1	68	3.343	3.343	8.736	1	70	1.73	1.73	5.915	1	80	1.554	1.554	6.395	1	77	0.928	0.928	4.986	1	73	1.526	1.526	6.447	1	73	3.106	3.106	7.411	1	1	73	5.075	5.075	8.67	1	78	4.545	4.545
1	78	1.13	16.645	17.786	2	88	0.518	0.518	2.497	1	72	0.43	1.022	2.659	2	76	0.91	1.63	2.785	3	84	0.504	0.504	1.836	1	87	0.764	0.764	1.896	1	78	0.426	0.426	2.102	1	85	0.561	0.561	2.374	1	1	78	2.038	2.038	6.77	1	88	2.463	2.463
1	60	2.468	2.468	9.701	1	55	1.008	6.015	6.321	2	45	0.839	1.206	4.29	2	60	1.039	5.8229999999999995	6.12	2	55	1.323	1.323	4.908	1	50	0.857	3.8789999999999996	4.208	2	45	0.825	0.825	6.397	1	70	1.152	1.152	5.633	1	1	70	2.698	2.698	8.091	1	65	1.538	1.538
1	74	3.574	3.574	15.777	1	67	2.271	2.271	6.323	1	45	1.642	1.642	7.321	1	64	1.867	1.867	9.693	1	81	1.589	1.589	7.829	1	50	1.568	1.568	5.554	1	63	1.465	1.465	4.581	1	78	1.791	1.791	5.059	1	1	77	5.322	5.322	9.066	1	67	2.438	2.438
1	74	1.734	1.734	9.312	1	81	3.562	3.562	5.72	1	68	0.808	0.808	3.541	1	69	0.931	0.931	3.044	1	78	0.684	0.684	2.24	1	73	0.931	0.931	3.75	1	74	1.037	1.037	3.537	1	76	0.842	0.842	3.03	1	1	76	2.948	2.948	4.493	1	80	1.755	1.755
1	85	2.005	2.005	6.819	1	91	1.476	1.476	7.1	1	55	1.707	1.707	6.714	1	72	1.612	1.612	5.86	1	66	1.893	1.893	10.567	1	90	1.561	1.561	5.317	1	85	1.737	5.41	11.486	2	70	1.824	1.824	5.154	1	1	85	3.643	3.643	8.039	1	78	3.574	3.574
1	74	2.087	2.087	7.242	1	69	2.105	2.105	5.683	1	59	1.911	1.911	4.704	1	74	2.076	2.076	10.197	1	81	1.617	1.617	4.27	1	68	1.622	5.359	5.762	3	76	1.726	1.847	6.368	2	74	1.858	1.858	16.687	1	1	74	5.098	5.098	8.101	1	69	2.97	2.97
1	80	1.582	1.582	5.367	1	90	0.783	0.783	2.754	1	70	0.709	0.709	3.99	1	60	0.634	0.634	2.68	1	80	0.556	0.556	2.626	1	80	0.53	0.53	2.183	1	75	0.947	2.771	4.558	2	65	0.526	0.526	3.243	1	1	80	2.654	2.654	5.116	1	80	1.004	1.004
1	83	4.781	4.781	10.734	1	80	1.688	1.688	6.953	1	80	1.671	1.671	6.484	1	77	1.703	1.703	6.203	1	83	1.406	1.406	6.328	1	65	1.578	1.578	4.594	1	68	1.547	1.547	6.094	1	86	1.578	1.578	4.657	1	1	83	6.156	6.156	9.094	1	80	3.891	3.891
1	72	2.349	2.349	7.12	1	60	1.804	1.804	10.249	1	50	1.861	1.861	9.666	1	78	1.985	1.985	9.214	1	80	6.904	8.826	13.182	2	62	2.243	2.243	8.359	1	55	1.535	1.535	7.005	1	75	1.486	1.486	4.346	1	1	72	4.713	4.713	7.092	1	62	2.883	2.883
1	70	3.682	3.682	13.979	1	90	1.885	1.885	9.611	1	40	1.298	1.298	4.703	1	70	1.871	1.871	4.885	1	90	1.475	1.475	4.641	1	80	1.599	1.599	4.443	1	60	1.456	1.456	6.326	1	80	1.38	1.38	4.718	1	1	75	14.03	16.092	5.68	2	90	2.273	2.273
1	70	22.748	22.748	28.124	1	65	1.782	1.782	5.018	1	50	1.621	1.621	4.627	1	85	1.5	1.5	4.686	1	70	0.699	0.699	3.519	1	70	0.731	0.731	3.61	1	65	1.475	1.475	5.377	1	85	1.39	1.39	3.685	1	1	75	4.123	4.123	5.73	1	70	1.682	1.682
1	78	3.147	3.147	7.399	1	70	1.489	1.489	5.316	1	56	1.189	1.189	3.537	1	81	1.255	1.255	5.378	1	89	1.241	1.241	3.923	1	71	1.345	1.345	4.932	1	77	1.516	1.516	4.645	1	76	1.384	1.384	3.387	1	1	78	6.521	6.521	9.579	1	73	3.448	3.448
1	70	5.633	5.633	12.226	1	50	1.399	1.399	4.028	1	54	1.699	1.699	7.601	1	60	1.466	1.466	4.065	1	80	1.28	1.28	3.922	1	52	1.121	1.121	7.792	1	55	1.168	1.168	3.407	1	70	1.702	2.3899999999999997	4.698	2	1	74	2.907	2.907	6.637	1	50	2.239	2.239
1	85	3.507	4.696000000000001	13.505	4	75	2.711	12.707	16.788	3	60	2.338	2.842	8.216	3	68	2.738	2.77	11.176	2	87	2.426	2.87	10.638	3	58	2.348	2.38	18.663	2	62	2.532	2.564	15.506	2	72	2.012	2.045	7.347	2	1	85	6.249	6.281	11.782	2	75	3.279	3.312
1	80	1.054	1.054	5.265	1	76	0.754	0.754	4.757	1	60	0.557	0.9730000000000001	3.991	2	75	0.778	0.778	5.148	1	80	0.542	0.542	2.761	1	78	0.647	0.647	5.306	1	73	0.865	0.865	5.067	1	80	0.606	0.606	2.745	1	1	80	3.469	3.469	5.656	1	76	1.88	2.2399999999999998
1	72	1.698	1.698	4.783	1	82	1.046	1.046	6.618	1	64	1.06	1.06	4.227	1	61	0.802	0.802	6.754	1	87	1.019	1.019	3.302	1	72	0.72	0.72	5.544	1	63	1.06	1.06	6.523	1	76	1.073	4.974	8.005	2	1	76	3.068	3.068	5.45	1	77	2.353	2.353
1	75	1.46	1.46	7.493	1	70	0.962	0.962	8.124	1	60	1.189	1.189	3.103	1	70	8.15	8.15	11.936	1	65	4.302	4.302	7	1	65	1.147	1.147	3.596	1	70	0.723	0.723	2.901	1	75	0.618	0.618	2.804	1	1	75	3.166	3.166	4.953	1	70	1.735	1.735
1	73	1.86	1.86	9.469	1	77	1.58	2.295	6.79	2	69	1.285	1.285	8.61	1	80	1.114	1.114	4.218	1	85	1.062	1.062	4.315	1	73	1.244	1.244	4.323	1	76	1.143	1.143	5.084	1	78	1.269	1.269	4.226	1	1	80	4.658	4.658	7.765	1	77	2.021	2.021
1	75	3.556	3.556	11.82	1	85	1.83	1.83	6.523	1	65	0.989	0.989	6.756	1	65	1.317	1.317	3.901	1	85	1.358	1.358	3.287	1	75	1.118	1.118	6.816	1	70	1.361	1.361	4.908	1	75	4.419	4.419	6.859	1	1	77	8.334	8.334	14.58	1	80	2.993	2.993
1	75	2.093	2.093	5.376	1	70	1.335	1.335	4.888	1	65	1.613	1.613	4.379	1	72	1.357	1.357	3.441	1	78	1.144	1.144	2.871	1	65	7.539	7.539	9.87	1	60	4.363	4.363	6.093	1	72	8.538	8.538	11.441	1	1	78	1.7	1.7	5.502	1	70	2.199	2.199
1	80	3.46	3.46	7.556	1	55	1.001	1.001	5.78	1	60	0.972	0.972	6.198	1	70	0.876	0.876	3.669	1	70	0.597	2.149	4.08	2	67	0.433	0.433	5.251	1	70	0.699	0.699	3.117	1	75	0.803	0.803	5.07	1	1	80	8.764	8.764	10.03	1	55	2.766	2.766
1	75	1.395	1.395	10.771	1	80	1.275	1.275	9.404	1	65	1.104	5.5600000000000005	8.113	2	70	1.094	1.359	3.898	2	85	1.273	1.273	3.934	1	80	1.145	1.145	5.941	1	75	1.221	1.221	3.619	1	75	1.501	1.501	5.49	1	1	75	4.107	4.688000000000001	8.207	2	80	2.671	2.671
1	75	2.166	2.166	10.131	1	60	0.718	0.718	4.017	1	65	0.99	4.926	8.771	2	70	0.855	0.855	2.972	1	70	0.689	0.689	3.682	1	65	0.689	0.689	4.37	1	60	0.784	0.784	2.934	1	75	0.838	0.838	2.909	1	1	80	2.506	2.506	9.603	1	70	1.869	1.869
1	85	29.847	29.847	31.385	1	70	5.983	5.983	8.09	1	50	12.38	12.676	14.054	2	60	5.438	5.79	7.08	2	90	1.202	1.202	4.428	1	60	5.268	5.268	7.51	1	55	11.066	11.066	12.558	1	73	48.356	48.356	50.03	1	1	82	1.451	2.051	3.373	2	75	0.886	3.047
1	80	1.869	1.869	7.241	1	77	1.558	1.558	10.155	1	72	1.512	1.512	4.016	1	77	1.629	1.629	3.922	1	86	1.396	1.396	4.804	1	77	1.508	1.508	5.125	1	78	1.927	1.927	12.942	1	82	1.656	1.656	3.949	1	1	80	16.784	16.784	21.091	1	75	4.426	4.426
1	88	5.95	5.95	44.881	1	89	0.774	3.3810000000000002	4.32	2	79	0.707	0.982	3.36	2	80	0.782	0.782	4.528	1	90	0.535	2.957	4.08	3	79	0.822	8.7	9.613	5	80	0.486	4.182	4.976	3	80	0.783	0.783	4.988	1	1	83	2.397	4	5.262	2	87	1.427	1.427
1	82	7.08	7.08	37.014	1	78	2.596	2.596	9.66	1	75	2.378	2.378	6.668	1	75	1.658	1.658	4.907	1	84	1.485	1.485	6.811	1	76	1.914	1.914	10.046	1	77	1.623	1.623	4.978	1	79	2.368	2.368	6.712	1	1	82	5.656	5.656	8.618	1	78	4.227	4.227
1	65	7.532	11.26	11.449	2	65	0.867	0.867	4.959	1	70	0.79	0.79	3.723	1	68	0.821	0.821	3.851	1	76	0.902	0.902	3.274	1	80	0.933	3.285	4.611	2	67	0.766	0.766	2.619	1	56	1.041	3.617	4.071	2	1	65	3.8	8.883000000000001	5.431	4	65	1.739	2.795
1	75	12.413	12.413	21.137	1	80	1.94	1.94	16.467	1	70	2.895	2.895	7.918	1	68	2.651	2.651	17.078	1	78	2.541	2.541	9.287	1	60	2.317	2.317	5.884	1	65	1.781	1.781	9.06	1	75	1.73	1.73	5.563	1	1	75	5.55	5.55	9.567	1	80	3.087	3.087
1	75	1.645	1.645	9.193	1	70	0.902	1.389	7.343	2	72	1.265	1.265	5.163	1	69	1.238	1.238	6.504	1	82	0.867	0.867	8.446	1	65	1.105	1.105	4.658	1	66	0.922	4.444	5.039	2	73	1.602	1.602	5.075	1	1	78	2.712	2.712	6.939	1	74	2.741	2.741
1	65	2.241	2.241	9.863	1	85	1.676	16.862000000000002	22.105	4	60	1.863	1.863	9.061	1	70	1.519	1.519	5.452	1	85	6.594	6.594	9.806	1	60	1.945	1.945	8.771	1	70	1.35	1.35	5.239	1	80	1.309	1.309	6.763	1	1	65	2.12	2.12	5.411	1	85	2.243	2.243
1	75	7.257	7.257	12.998	1	65	11.055	11.055	15.044	1	68	2.022	2.022	8.08	1	62	1.663	1.663	12.278	1	73	2.152	3.89	7.264	2	58	2.099	2.099	5.586	1	51	1.28	1.28	6.913	1	74	2.002	2.002	5.511	1	1	80	8.234	8.234	18.051	1	65	3.496	6.24
1	85	2.76	5.432	5.713	2	60	2.102	4.728999999999999	4.53	2	50	2.63	2.63	5.643	1	65	1.663	2.714	6.353	3	98	5.239	5.239	8.99	1	70	2.988	5.516	6.969	2	70	1.048	1.048	5.476	1	85	2.468	2.468	4.793	1	1	85	1.39	1.39	3.9	1	60	2.169	2.169
1	42	5.821	5.821	10.912	1	36	1.237	1.237	6.276	1	32	1.267	1.267	4.867	1	30	1.412	1.412	3.488	1	53	1.369	6.273	13.128	3	33	1.169	1.169	3.717	1	35	1.007	1.007	4.477	1	46	1.198	1.198	5.452	1	1	42	3.434	3.434	6.038	1	36	2.465	2.465
1	80	2.189	2.189	16.011	1	86	1.584	1.584	10.886	1	56	1.157	1.847	14.542	3	76	1.486	1.486	7.297	1	94	1.208	1.208	5.201	1	70	1.037	1.037	6.948	1	72	0.716	2.2439999999999998	8.587	3	72	1.107	1.107	3.682	1	1	80	5.565	5.565	20.019	1	86	5.403	5.811
1	75	1.701	1.701	12.142	1	65	1.054	1.054	2.807	1	60	1.056	1.056	3.289	1	70	0.677	0.677	8.207	1	85	0.919	0.919	3.879	1	65	0.975	0.975	5.103	1	65	0.667	0.667	3.012	1	80	0.994	0.994	2.938	1	1	77	3.449	3.449	8.315	1	65	1.717	1.717
[truncated: 43 more columns]
