# Supplementary material for: Vigilant conservatism in evaluating communicated information
Source: PLoS One. 2018 Jan 10;13(1):e0188825. doi: 10.1371/journal.pone.0188825 (PMC5762162; doi:10.1371/journal.pone.0188825)
Supplement: S1 File — (ZIP) [file pone.0188825.s001.zip › VC_Exp4.xlsx]

## Sheet: ADVICEspeed1.csv
Q86	AUS-1	Q116_1	Q116_2	Q116_3	Q116_4	CHIN-1	Q117_1	Q117_2	Q117_3	Q117_4	SAF-1	Q118_1	Q118_2	Q118_3	Q118_4	BRA_1	Q119_1	Q119_2	Q119_3	Q119_4	JAP-1	Q120_1	Q120_2	Q120_3	Q120_4	IND-1	Q121_1	Q121_2	Q121_3	Q121_4	RUS-1	Q122_1	Q122_2	Q122_3	Q122_4	US-1	Q123_1	Q123_2	Q123_3	Q123_4	Q98	AUS-2	Q107_1	Q107_2	Q107_3	Q107_4	CHIN-2	Q109_1	Q109_2
This experiment has two phases, In / the first phase, we ask you to answer eight questions about the / mean life expectancy in 2013 for eight different / countries,åÊ / åÊ / / It is VERY IMPORTANT that you DO,,,	What do you think the / meanåÊlife expectancyåÊin / AustraliaåÊis? (please putåÊa numberåÊbetween / 0 and 100)	Timing-First Click	Timing-Last Click	Timing-Page Submit	Timing-Click Count	What do you think the / meanåÊlife expectancyåÊin ChinaåÊis? / (please putåÊa numberåÊbetween 0 and 100)	Timing-First Click	Timing-Last Click	Timing-Page Submit	Timing-Click Count	What do you think the meanåÊlife / expectancyåÊin South AfricaåÊis? / (please putåÊa / numberåÊbetween 0 and 100)	Timing-First Click	Timing-Last Click	Timing-Page Submit	Timing-Click Count	What do you think the meanåÊlife / expectancyåÊin BrazilåÊis? / (please putåÊa / numberåÊbetween 0 and 100)	Timing-First Click	Timing-Last Click	Timing-Page Submit	Timing-Click Count	What do you think the meanåÊlife / expectancyåÊin JapanåÊis? / (please putåÊa / numberåÊbetween 0 and 100)	Timing-First Click	Timing-Last Click	Timing-Page Submit	Timing-Click Count	What do you think the meanåÊlife / expectancyåÊin IndiaåÊis? / (please putåÊa / numberåÊbetween 0 and 100)	Timing-First Click	Timing-Last Click	Timing-Page Submit	Timing-Click Count	What do you think the meanåÊlife / expectancyåÊin RussiaåÊis? / (please putåÊa / numberåÊbetween 0 and 100)	Timing-First Click	Timing-Last Click	Timing-Page Submit	Timing-Click Count	What do you think the meanåÊlife / expectancyåÊin USAåÊis? / (please putåÊa / numberåÊbetween 0 and 100)	Timing-First Click	Timing-Last Click	Timing-Page Submit	Timing-Click Count	We will now proceed to the second / phase of the experiment,åÊ / / For each of the eight countries, we / will give you the answer given by another participant, Each / answer was provided by a different p,,,	AUSTRALIA / åÊ / / Your previous / answer:åÊ åÊ åÊåÊ / / åÊ / / ${q://QID87/ChoiceTextEntryValue} / / åÊ / / åÊ / / åÊ / / åÊ / / åÊ / / åÊ / / åÊ / / The anwser of a previous / participant:åÊ / / åÊ / / 82 / / Your new answer / :åÊ	Timing-First Click	Timing-Last Click	Timing-Page Submit	Timing-Click Count	CHINA / åÊ / / Your previous / answer:åÊ åÊ åÊåÊ / / åÊ / / ${q://QID89/ChoiceTextEntryValue} / / åÊ / / åÊ / / åÊ / / åÊ / / åÊ / / åÊ / / åÊ / / The anwser of a previous / participant:åÊ / / åÊ / / 75 / / Your new answer / :åÊ	Timing-First Click	Timing-Last Click
1	75	1.356	4.204	7.352	2	65	2.41	2.41	8.086	1	60	0.745	8.409	14.213	4	65	0.73	0.73	4.213	1	80	0.767	0.767	4.667	1	65	0.666	9.002	11.342	6	70	0.932	5.372	8.626	3	75	0.932	0.932	3.591	1	1	77	1.197	4.981	5.264	3	65	1.114	1.114
1	78	11.178	11.178	13.509	1	89	36.545	39.521	42.14	2	76	1.231	1.231	5.138	1	77	1.316	1.316	3.998	1	88	0.747	0.747	4.028	1	99	1.089	1.089	3.29	1	66	1.159	1.159	3.649	1	55	0.987	0.987	3.446	1	1	87	2.224	2.224	4.586	1	89	1.733	1.733
1	75	2.363	2.363	12.814	1	70	1.375	7.589	8.207	2	35	1.153	1.153	9.636	1	60	1.212	1.212	7.101	1	70	1.284	1.284	6.123	1	65	1.244	6.77	7.41	3	60	1.133	1.133	6.275	1	80	1.219	1.219	3.2	1	1	75	2.528	2.528	6.242	1	70	1.538	1.538
1	82	0	0	0.119	0	86	2.42	2.42	4.925	1	74	1.373	1.373	5.128	1	68	2.418	2.418	8.136	1	88	4.412	4.736	5.546	2	75	2.462	2.462	6.801	1	65	1.914	1.914	4.558	1	79	1.748	1.748	5.657	1	1	82	2.829	2.829	4.101	1	80	2.655	2.655
1	55	1.046	8.634	9.884	3	52	1.002	12.539	13.148	9	45	0.877	3.54	4.227	2	50	1.062	2.82	3.878	2	58	1.012	4.234	4.811	2	51	1.113	7.742	8.277	6	47	0.845	3.167	3.835	2	59	0.973	5.85	6.374	2	1	60	1.911	1.911	4.708	1	54	0.994	0.994
1	75	1.605	1.605	5.159	1	60	1.445	1.445	4.359	1	60	1.202	1.202	3.953	1	75	0.952	0.952	6.081	1	80	2.628	2.628	7.416	1	60	1.674	1.674	6.888	1	65	0.921	0.921	4.004	1	70	1.248	1.248	3.555	1	1	75	2.013	2.564	5.933	2	60	1.207	1.207
1	52	3.739	3.739	19.782	1	58	2.119	2.119	10.728	1	59	1.932	1.932	8.745	1	48	1.458	1.458	7.436	1	64	1.603	1.603	8.379	1	60	1.674	1.674	9.705	1	58	1.59	1.59	8.429	1	64	1.488	1.488	4.601	1	1	70	4.973	4.973	12.773	1	70	3.55	3.55
1	80	7.295	7.295	9.693	1	85	1.19	1.19	6.905	1	60	2.243	2.243	8.865	1	70	1.532	1.532	3.849	1	85	2.88	2.88	6.936	1	70	1.768	1.768	3.941	1	85	2.096	2.096	4.892	1	85	1.474	1.474	3.015	1	1	80	4.978	4.978	7.125	1	80	4.051	4.051
1	76	4.635	13.221	14.502	2	72	2.426	11.294	12.931	2	63	6.2	19.736	21.209	2	70	2.633	7.406	8.515	2	80	2.213	6.177	7.36	2	65	2.626	9.883	11.321	2	72	1.682	9.785	11.716	2	76	1.932	6.166	8.17	2	1	76	5.391	17.168	19.119	5	72	3.624	3.624
1	75	2.493	2.493	7.984	1	71	1.399	1.399	5.659	1	68	1.431	1.431	5.563	1	67	1.29	1.29	4.474	1	76	1.283	1.283	6.543	1	69	1.325	1.325	7.965	1	71	1.072	1.072	4.9	1	78	1.12	1.12	7.933	1	1	77	1.715	1.715	8.607	1	74	1.663	1.663
1	75	1.89	1.89	12.024	1	85	1.329	1.329	4.127	1	70	1.389	1.389	3.961	1	80	1.105	1.105	4.742	1	85	1.312	1.312	3.821	1	65	1.221	1.221	4.722	1	70	1.05	1.05	4.215	1	79	1.26	1.26	4.145	1	1	77	2.288	2.288	5.046	1	80	2.059	2.059
1	80	1.943	9.148	12.019	2	70	1.538	1.538	9.562	1	65	1.368	1.368	8.764	1	80	2.171	2.171	5.003	1	90	1.387	1.387	3.794	1	60	1.398	1.398	5.345	1	65	1.487	1.487	6.812	1	70	1.729	1.729	4.857	1	1	80	3.047	3.047	8.697	1	70	2.15	2.15
1	80	0.961	521.359	523.018	2	85	0.41	0.41	2.429	1	75	0.423	2.487	49.355	3	75	0.809	0.809	3.828	1	78	0.52	0.52	2.066	1	70	0.363	0.363	2.469	1	74	0.485	0.485	2.423	1	72	0.383	0.383	2.666	1	1	80	1.667	2.163	3.558	2	80	0.622	1.566
1	73	1.378	1.378	13.167	1	60	1.016	1.016	4.802	1	45	0.836	0.836	4.057	1	60	0.477	0.877	5.611	2	78	0.793	0.793	6.226	1	55	1.054	1.054	6.362	1	65	1.14	1.14	5.114	1	68	1.016	1.016	5.436	1	1	73	2.681	2.681	5.295	1	60	1.348	1.348
1	77	1.794	1.794	10.593	1	79	0.964	0.964	9.206	1	71	0.862	0.862	9.64	1	69	0.918	0.918	4.351	1	80	0.956	0.956	4.283	1	79	1.003	1.003	4.728	1	69	1.114	1.114	4.927	1	74	0.953	0.953	3.704	1	1	78	3.463	3.463	6.363	1	79	1.475	1.475
1	80	24.579	24.579	29.987	1	85	3.614	3.614	7.869	1	70	3.117	3.117	6.738	1	82	2.253	2.253	5.811	1	72	5.36	5.36	8.616	1	65	2.925	2.925	6.227	1	90	2.046	2.046	7.458	1	78	2.637	2.637	6.32	1	1	80	8.574	8.574	14.095	1	75	3.646	6.071
1	63	1.21	1.21	7.056	1	56	0.619	0.619	4.333	1	52	0.779	0.779	6.646	1	62	0.59	0.59	3.425	1	65	0.62	0.62	2.693	1	64	0.609	0.609	2.834	1	57	0.647	0.647	3.819	1	62	0.701	0.701	2.773	1	1	63	2.548	2.548	5.758	1	58	0.561	0.561
1	82	1.375	1.375	6.2	1	74	1.157	1.157	4.696	1	76	1.141	1.141	10.602	1	72	0.978	0.978	4.541	1	81	1.046	1.046	5.361	1	69	0.837	0.837	8.304	1	71	1.015	1.015	5.485	1	84	1.022	1.022	3.632	1	1	82	1.785	1.785	3.757	1	74	1.115	1.115
1	75	1.808	1.808	4.564	1	85	0.985	0.985	2.947	1	65	1.135	1.135	5.274	1	70	1.036	1.036	2.935	1	85	0.994	0.994	4.782	1	80	1.211	1.211	4.199	1	60	1.474	1.474	3.94	1	70	1.405	1.405	3.608	1	1	75	2.718	2.718	4.586	1	85	1.626	1.626
1	65	7.971	10.411	10.879	2	100	1.382	1.382	3.46	1	70	0.943	7.232	7.898	2	83	1.384	1.384	5.817	1	95	1.376	1.84	5.275	2	93	1.267	1.267	9.863	1	78	1.349	1.349	6.245	1	45	1.187	1.187	3.372	1	1	80	2.721	5.428	8.658	2	93	2.541	5.483
1	72	1.677	1.677	7.451	1	68	0.794	0.794	3.5	1	59	1.103	1.103	5.316	1	70	0.97	1.807	5.841	3	82	0.818	0.818	3.609	1	76	0.661	4.187	5.254	2	75	0.77	0.77	3.68	1	74	0.705	0.705	3.077	1	1	74	1.991	4.141	4.645	3	70	1.245	1.245
1	80	0.851	0.851	3.688	1	90	1.358	1.358	6.638	1	60	1.008	1.008	4.726	1	90	0.947	0.947	6.916	1	80	0.919	0.919	3.029	1	90	0.562	0.562	2.833	1	80	0.544	0.544	2.134	1	70	0.772	0.772	2.934	1	1	80	2.038	2.038	5.242	1	80	4.724	4.724
1	75	3.75	3.75	7.472	1	68	1.277	1.277	6.471	1	66	1.998	1.998	4.865	1	67	1.358	1.358	5.433	1	78	1.585	1.585	5.7	1	65	1.284	1.284	4.562	1	68	1.497	1.497	7.011	1	72	1.441	1.441	4.579	1	1	78	2.438	4.844	7.056	2	69	2.533	2.533
1	75	1.935	1.935	5.459	1	73	0.838	9.633	10.482	3	50	1.083	1.083	7.783	1	75	3.065	5.918	6.359	2	78	0.704	0.704	5.577	1	74	0.872	0.872	3.368	1	72	1.341	1.341	4.645	1	77	0.958	0.958	4.631	1	1	76	2.558	2.558	7.444	1	74	0.851	0.851
1	71	3.15	3.15	5.649	1	75	2.027	2.027	3.704	1	70	1.065	2.685	3.32	2	72	1.39	1.39	5.197	1	77	1.469	1.469	4.368	1	72	1.462	1.462	3.054	1	72	1.396	1.396	8.729	1	76	1.489	1.489	3.92	1	1	71	2.103	2.103	4.67	1	75	0.816	0.816
1	72	2.382	2.382	21.007	1	74	1.703	1.703	6.427	1	60	2.416	2.416	8.823	1	75	2.068	2.068	4.525	1	80	1.651	2.29	4.714	2	70	1.905	1.905	5.461	1	68	1.581	1.581	6.712	1	85	1.604	1.604	5.974	1	1	75	5.457	6.55	9.284	2	74	4.319	4.319
1	75	1.017	1.017	3.963	1	73	0.482	0.482	3.259	1	73	0.343	1.071	4.441	2	74	0.795	0.795	3.02	1	78	0.574	0.574	2.815	1	70	0.663	0.663	3.8	1	75	0.422	0.422	6.927	1	76	0.565	0.565	2.486	1	1	75	2.282	5.114	10.299	2	73	1.589	1.589
1	88	13.225	29.113	31.758	3	84	2.856	2.856	12.266	1	85	3.083	3.083	12.76	1	82	3.535	3.535	10.702	1	90	2.59	6.304	9.49	2	84	2.943	2.943	7.92	1	85	2.674	6.707	9.245	2	86	2.657	13.054	19.088	4	1	88	7.215	10.93	13.408	2	75	6.401	10.069
1	85	1.155	1.155	7.301	1	82	1.184	1.184	5.649	1	75	1.51	1.51	5.768	1	80	1.358	1.358	5.015	1	89	1.303	1.303	3.752	1	83	1.368	1.368	4.048	1	81	1.636	1.636	6.413	1	84	1.153	1.153	4.034	1	1	85	2.257	3.801	4.449	2	82	1.616	1.616
1	74	4.2	10.029	11.516	3	68	0.883	0.883	2.812	1	66	0.91	1.948	2.788	2	66	0.805	0.805	4.031	1	78	0.791	0.791	2.629	1	62	0.596	0.596	3.183	1	62	0.683	0.683	2.309	1	72	0.606	0.606	2.222	1	1	74	2.22	2.22	3.534	1	68	1.176	2.291
1	70	1.794	1.794	4.915	1	65	1.552	1.552	3.753	1	30	1.246	1.246	4.175	1	60	1.289	1.289	5.761	1	80	0.99	0.99	4.648	1	50	0.993	0.993	8.69	1	60	1.233	1.233	4.041	1	95	1.032	1.032	6.865	1	1	82	2.235	2.235	8.918	1	65	1.335	1.335
1	78	5.505	5.505	13.275	1	65	1.769	1.769	16.078	1	75	3.312	3.312	20.549	1	60	1.88	1.88	6.585	1	85	2.387	2.387	7.5	1	70	2.427	2.427	8.124	1	60	2.253	2.253	6.702	1	80	1.809	1.809	10.42	1	1	78	4.584	4.584	7.517	1	65	7.883	7.883
1	74	1.435	1.435	5.372	1	66	0.838	0.838	5.558	1	62	1.057	1.057	4.269	1	62	0.796	0.796	3.009	1	68	0.778	0.778	3.859	1	62	0.849	3.105	3.478	2	64	0.71	0.71	4.826	1	68	0.903	0.903	3.18	1	1	74	2.924	2.924	4.856	1	66	1.589	1.589
1	80	19.125	19.125	23.343	1	90	2.707	2.707	5.668	1	50	1.471	1.471	4.679	1	75	1.534	1.534	5.005	1	75	1.258	1.686	5.012	2	65	1.253	1.253	5.536	1	80	1.55	1.55	4.729	1	75	1.058	1.058	4.529	1	1	80	3.138	5.618	6.09	2	80	2.717	2.717
1	75	1.789	1.789	4.311	1	70	0.872	0.872	2.873	1	68	0.887	0.887	3.112	1	70	0.972	0.972	3.456	1	80	1.193	1.193	3.062	1	68	0.879	0.879	3.481	1	70	0.623	0.623	2.79	1	73	0.592	0.976	3.789	2	1	75	1.102	1.102	3.076	1	70	0.82	0.82
1	77	1.897	1.897	8.369	1	73	0.833	0.833	3.929	1	69	1.021	1.021	3.977	1	70	0.824	3.279	4.043	2	80	0.766	0.766	3.582	1	68	0.74	0.74	4.988	1	72	1.009	1.009	3.782	1	75	0.784	0.784	3.203	1	1	77	3.378	3.378	6.225	1	73	1.53	1.53
1	75	2.286	9.157	9.79	2	68	1.312	1.312	5.282	1	70	1.031	1.031	8.623	1	67	1.361	1.361	6.234	1	83	1.353	1.353	4.769	1	65	1.126	1.126	7.466	1	70	1.157	1.157	4.126	1	73	1.075	1.075	4.323	1	1	75	8.056	8.056	13.257	1	70	2.07	2.909
1	70	1.089	1.089	3.356	1	70	0.631	0.631	1.869	1	70	0.615	2.734	3.532	3	70	0.63	0.63	1.83	1	70	0.54	0.54	1.716	1	70	0.564	0.564	1.648	1	70	0.664	0.664	1.793	1	70	0.604	0.604	1.704	1	1	70	2.234	2.234	4.003	1	70	1.279	1.279
1	78	6.383	6.383	9.666	1	71	1.481	1.481	5.492	1	68	1.752	1.752	7.13	1	68	1.465	1.465	5.86	1	81	1.377	1.377	4.584	1	67	1.282	1.282	4.026	1	71	1.27	1.27	8.543	1	78	1.678	1.678	3.881	1	1	78	3.58	3.58	7.598	1	71	2.298	2.298
1	65	19.114	19.114	21.977	1	67	1.568	1.568	5.038	1	55	1.324	1.324	6.232	1	65	1.358	1.358	4.531	1	67	0.884	0.884	3.355	1	60	1.308	1.308	5.611	1	65	1.538	1.538	6.898	1	67	1.504	1.504	5.046	1	1	65	2.759	2.759	6.302	1	70	2.928	2.928
1	88	3.146	5.291	5.572	2	74	1.029	1.029	6.097	1	67	1.096	1.096	4.705	1	76	1.017	1.017	3.811	1	84	1.006	1.006	4.319	1	69	1.188	1.188	5.28	1	79	0.911	0.911	4.187	1	86	0.971	0.971	3.366	1	1	88	3.879	3.879	4.992	1	74	1.756	1.756
1	75	2.036	2.036	6.929	1	72	1.448	1.448	6.779	1	62	1.474	1.474	7.477	1	67	1.545	1.545	7.155	1	79	1.244	1.244	7.039	1	70	2.199	2.199	6.778	1	74	1.652	1.652	5.214	1	76	1.493	1.493	5.083	1	1	75	4.243	4.243	10.287	1	73	2.63	2.63
1	75	0.906	0.906	12.488	1	70	0.896	0.896	4.717	1	70	1.123	1.123	6.303	1	65	0.974	0.974	3.285	1	75	0.846	0.846	5.892	1	70	0.871	1.138	3.852	2	70	0.866	0.866	3.596	1	80	0.983	0.983	4.797	1	1	78	2.135	2.135	11.917	1	72	1.3	1.3
1	84	4.474	4.474	19.252	1	84	1.078	1.078	8.676	1	80	1.515	1.515	7.469	1	83	1.284	1.284	8.019	1	84	1.272	1.272	4.561	1	83	1.274	1.274	3.955	1	84	1.294	1.294	4.905	1	84	1.217	1.217	3.426	1	1	84	4.014	4.014	7.488	1	84	2.413	4.679
1	75	1.909	1.909	5.007	1	56	0.765	0.765	3.254	1	60	1.124	1.124	2.837	1	70	1.097	1.097	2.482	1	80	0.675	1.948	2.293	2	50	1.119	1.495	2.961	2	60	0.806	0.806	1.856	1	85	1.08	1.08	2.138	1	1	75	2.366	2.366	4.672	1	65	1.367	1.367
1	75	27.005	27.005	30.624	1	90	0	0	2.792	0	50	0	0	2.505	0	65	0	0	2.225	0	90	0	0	6.17	0	67	0	0	2.992	0	60	0	0	2.942	0	85	0	0	2.223	0	1	75	0	0	8.654	0	90	0	0
1	83	2.557	2.557	9.751	1	92	1.624	1.624	9.415	1	45	1.692	1.692	6.236	1	80	1.382	1.382	8.894	1	90	1.277	1.277	5.036	1	75	1.385	1.385	6.91	1	82	1.655	1.655	7.35	1	80	1.918	1.918	11.299	1	1	83	1.51	1.51	4.276	1	90	2.762	2.762
1	70	2.335	2.335	6.572	1	78	1.375	1.375	4.698	1	54	0.689	0.689	6.817	1	64	1.215	1.215	6.025	1	76	1.124	1.124	4.583	1	58	1.067	1.067	6.029	1	54	1.154	1.154	4.797	1	76	1.396	1.396	4.295	1	1	70	2.884	2.884	5.607	1	78	2.529	2.529
1	79	1.7	1.7	5.163	1	78	1.958	5.051	6.899	2	62	2.269	2.269	5.479	1	67	2.354	2.354	4.604	1	82	1.239	1.239	3.927	1	69	1.327	1.327	5.539	1	65	2.047	2.047	4.377	1	77	2.121	2.121	3.931	1	1	79	3.557	6.689	11.288	3	78	1.661	1.661
1	76	6.928	6.928	9.853	1	88	1.364	3.621	7.645	2	68	2.51	2.51	6.69	1	74	1.4	1.4	5.05	1	85	1.107	1.107	4.905	1	69	1.181	1.181	5.361	1	66	1.257	1.257	5.398	1	72	1.365	1.365	3.599	1	1	76	4.18	4.18	6.736	1	88	2.888	2.888
[truncated: 43 more columns]
